# Supplementary material for: Genetic variation, structural analysis, and virulence implications of BimA and BimC in clinical isolates of Burkholderia pseudomallei in Thailand
Source: Sci Rep. 2024 Oct 23;14:24966. doi: 10.1038/s41598-024-74922-3 (PMC11499645; doi:10.1038/s41598-024-74922-3)
Supplement: Supplementary file 2 — Supplementary Material 2 [file 41598_2024_74922_MOESM2_ESM.xlsx]

## Sheet: Supplementary data 1
Bacterial ID	Genome ID	Year of bacterial isolation	Specimen	Sources	Province	Country	Region	Accession	Predicted ST	PopPUNK lineage	BimABp type	BimC type	Plaque-forming efficiency assay	Immunostaining and confocal microscopy	Reference
DR10095A	27035_8#100	2016	Blood	human	Udon Thani	Thailand	Asia	ERS2693275	1806	51	1	1	Not performed	Not performed	Seng et al., 2023
DR10098A	27035_8#102	2016	Blood	human	Udon Thani	Thailand	Asia	ERS2693277	9	1	1	1	Not performed	Not performed	Seng et al., 2023
DR10109A	27035_8#105	2016	Blood	human	Udon Thani	Thailand	Asia	ERS2693280	23	1	1	1	Not performed	Not performed	Seng et al., 2023
DR10110A	27035_8#106	2016	Blood	human	Udon Thani	Thailand	Asia	ERS2693281	290	2	1	2	Not performed	Not performed	Seng et al., 2023
DR10115A	27035_8#107	2016	Blood	human	Udon Thani	Thailand	Asia	ERS2693282	206	1	1	1	Not performed	Not performed	Seng et al., 2023
DR10122A	27035_8#108	2016	Blood	human	Udon Thani	Thailand	Asia	ERS2693283	1784	5	1	2	Not performed	Not performed	Seng et al., 2023
DR10012A	27035_8#11	2015	Blood	human	Udon Thani	Thailand	Asia	ERS2693208	34	4	1	1	Not performed	Not performed	Seng et al., 2023
DR10127A	27035_8#111	2016	Blood	human	Udon Thani	Thailand	Asia	ERS2693314	10	1	1	1	Not performed	Not performed	Seng et al., 2023
DR10129A	27035_8#112	2016	Blood	human	Udon Thani	Thailand	Asia	ERS2693285	315	7	1	1	Not performed	Not performed	Seng et al., 2023
DR10145A	27035_8#115	2017	Blood	human	Udon Thani	Thailand	Asia	ERS2693289	1010	1	1	1	Not performed	Not performed	Seng et al., 2023
DR10149A	27035_8#116	2017	Blood	human	Udon Thani	Thailand	Asia	ERS2693290	313	62	1	1	Not performed	Not performed	Seng et al., 2023
DR10152A	27035_8#117	2017	Blood	human	Udon Thani	Thailand	Asia	ERS2693291	10	1	1	1	Not performed	Not performed	Seng et al., 2023
DR10086A	27035_8#12	2016	Blood	human	Udon Thani	Thailand	Asia	ERS2693270	389	12	1	1	Not performed	Not performed	Seng et al., 2023
DR10159A	27035_8#122	2017	Blood	human	Udon Thani	Thailand	Asia	ERS2693296	1805	63	1	2	Not performed	Not performed	Seng et al., 2023
DR10171A	27035_8#127	2017	Blood	human	Udon Thani	Thailand	Asia	ERS2693301	10	1	1	1	Not performed	Not performed	Seng et al., 2023
DR10174A	27035_8#128	2017	Blood	human	Udon Thani	Thailand	Asia	ERS2693302	961	52	1	1	Not performed	Not performed	Seng et al., 2023
DR10186A	27035_8#133	2017	Blood	human	Udon Thani	Thailand	Asia	ERS2693307	1784	5	1	2	Not performed	Not performed	Seng et al., 2023
DR10206A	27035_8#135	2018	Sputum	human	Udon Thani	Thailand	Asia	ERS2693309	10	1	1	1	Not performed	Not performed	Seng et al., 2023
DR20001A	27035_8#138	2015	Blood	human	Khon Kaen	Thailand	Asia	ERS2693312	10	1	1	1	Not performed	Not performed	Seng et al., 2023
DR20008A	27035_8#145	2015	Blood	human	Khon Kaen	Thailand	Asia	ERS2693321	1838	46	1	2	Not performed	Not performed	Seng et al., 2023
DR20012A	27035_8#149	2015	Pus	human	Khon Kaen	Thailand	Asia	ERS2693325	10	1	1	1	Not performed	Not performed	Seng et al., 2023
DR20013A	27035_8#150	2015	Body fluid	human	Khon Kaen	Thailand	Asia	ERS2693326	1857	17	1	2	Not performed	Not performed	Seng et al., 2023
DR20014A	27035_8#151	2015	Sputum	human	Maha Sarakham	Thailand	Asia	ERS2693327	34	4	1	1	Not performed	Not performed	Seng et al., 2023
DR20015A	27035_8#152	2015	Blood	human	Khon Kaen	Thailand	Asia	ERS2693328	56	3	1	2	Not performed	Not performed	Seng et al., 2023
DR20018A	27035_8#155	2016	Blood	human	Khon Kaen	Thailand	Asia	ERS2693331	10	1	1	1	Not performed	Not performed	Seng et al., 2023
DR20020A	27035_8#157	2016	Blood	human	Khon Kaen	Thailand	Asia	ERS2693333	10	1	1	1	Not performed	Not performed	Seng et al., 2023
DR20027A	27035_8#164	2016	Blood	human	Khon Kaen	Thailand	Asia	ERS2693340	300	18	1	2	Not performed	Not performed	Seng et al., 2023
DR40018A	27035_8#17	2016	Sputum	human	Nakhon Phanom	Thailand	Asia	ERS2693413	538	1	1	1	Not performed	Not performed	Seng et al., 2023
DR20037A	27035_8#171	2016	Blood	human	Khon Kaen	Thailand	Asia	ERS2693347	34	4	1	1	Not performed	Not performed	Seng et al., 2023
DR20046A	27035_8#179	2016	Blood	human	Khon Kaen	Thailand	Asia	ERS2693355	1848	2	1	1	Not performed	Not performed	Seng et al., 2023
DR20048A	27035_8#181	2016	Pus	human	Khon Kaen	Thailand	Asia	ERS2693357	498	9	1	3	Not performed	Not performed	Seng et al., 2023
DR20055A	27035_8#188	2016	Blood	human	Khon Kaen	Thailand	Asia	ERS2693364	10	1	1	1	Not performed	Not performed	Seng et al., 2023
DR20057A	27035_8#190	2016	Blood	human	Khon Kaen	Thailand	Asia	ERS2693366	167	3	1	3	Not performed	Not performed	Seng et al., 2023
DR20059A	27035_8#192	2017	Blood	human	Khon Kaen	Thailand	Asia	ERS2693368	97	17	1	3	Not performed	Not performed	Seng et al., 2023
DR40036A	27035_8#20	2016	Blood	human	Nakhon Phanom	Thailand	Asia	ERS2693427	538	1	1	1	Not performed	Not performed	Seng et al., 2023
DR50096A	27035_8#26	2017	Blood	human	Mukdahan	Thailand	Asia	ERS2693552	526	1	1	1	Not performed	Not performed	Seng et al., 2023
DR10006A	27035_8#32	2015	Blood	human	Udon Thani	Thailand	Asia	ERS2693205	10	1	1	1	Not performed	Not performed	Seng et al., 2023
DR10014A	27035_8#35	2015	Blood	human	Udon Thani	Thailand	Asia	ERS2693209	1821	5	1	1	Not performed	Not performed	Seng et al., 2023
DR10017A	27035_8#38	2015	Blood	human	Udon Thani	Thailand	Asia	ERS2693212	961	52	1	2	Not performed	Not performed	Seng et al., 2023
DR10020A	27035_8#41	2015	Body fluid	human	Udon Thani	Thailand	Asia	ERS2693215	10	1	1	1	Not performed	Not performed	Seng et al., 2023
DR10022A	27035_8#43	2015	Blood	human	Udon Thani	Thailand	Asia	ERS2693217	10	1	1	1	Not performed	Not performed	Seng et al., 2023
DR10023A	27035_8#44	2015	Blood	human	Udon Thani	Thailand	Asia	ERS2693218	10	1	1	1	Not performed	Not performed	Seng et al., 2023
DR10024A	27035_8#45	2015	Sputum	human	Udon Thani	Thailand	Asia	ERS2693219	10	1	1	1	Not performed	Not performed	Seng et al., 2023
DR10026A	27035_8#47	2015	Blood	human	Udon Thani	Thailand	Asia	ERS2693221	10	1	1	1	Not performed	Not performed	Seng et al., 2023
DR10028A	27035_8#49	2015	Blood	human	Udon Thani	Thailand	Asia	ERS2693223	171	1	1	1	Not performed	Not performed	Seng et al., 2023
DR10029A	27035_8#50	2015	Blood	human	Udon Thani	Thailand	Asia	ERS2693224	10	1	1	1	Not performed	Not performed	Seng et al., 2023
DR10031A	27035_8#52	2015	Blood	human	Udon Thani	Thailand	Asia	ERS2693226	17	1	1	1	Not performed	Not performed	Seng et al., 2023
DR10043A	27035_8#63	2016	Blood	human	Udon Thani	Thailand	Asia	ERS2693237	23	1	1	1	Not performed	Not performed	Seng et al., 2023
DR10045A	27035_8#65	2016	Blood	human	Udon Thani	Thailand	Asia	ERS2693239	17	1	1	2	Not performed	Not performed	Seng et al., 2023
DR10046A	27035_8#66	2016	Blood	human	Udon Thani	Thailand	Asia	ERS2693240	33	4	1	3	Not performed	Not performed	Seng et al., 2023
DR10049A	27035_8#68	2016	Sputum	human	Udon Thani	Thailand	Asia	ERS2693242	529	17	1	3	Not performed	Not performed	Seng et al., 2023
DR10051A	27035_8#70	2016	Blood	human	Udon Thani	Thailand	Asia	ERS2693244	1010	1	1	1	Not performed	Not performed	Seng et al., 2023
DR10052A	27035_8#71	2016	Blood	human	Udon Thani	Thailand	Asia	ERS2693245	163	14	1	2	Not performed	Not performed	Seng et al., 2023
DR10053A	27035_8#72	2016	Blood	human	Udon Thani	Thailand	Asia	ERS2693246	10	1	1	1	Not performed	Not performed	Seng et al., 2023
DR10058A	27035_8#76	2016	Blood	human	Udon Thani	Thailand	Asia	ERS2693250	1819	55	1	2	Not performed	Not performed	Seng et al., 2023
DR10059A	27035_8#77	2016	Blood	human	Udon Thani	Thailand	Asia	ERS2693251	10	1	1	1	Not performed	Not performed	Seng et al., 2023
DR10060A	27035_8#78	2016	Pus	human	Udon Thani	Thailand	Asia	ERS2693252	10	1	1	2	Not performed	Not performed	Seng et al., 2023
DR10061A	27035_8#79	2016	Pus	human	Udon Thani	Thailand	Asia	ERS2693253	10	1	1	1	Not performed	Not performed	Seng et al., 2023
DR10062A	27035_8#80	2016	Blood	human	Udon Thani	Thailand	Asia	ERS2693254	10	1	1	1	Not performed	Not performed	Seng et al., 2023
DR10064A	27035_8#82	2016	Sputum	human	Udon Thani	Thailand	Asia	ERS2693256	529	17	1	3	Not performed	Not performed	Seng et al., 2023
DR10066A	27035_8#84	2016	Blood	human	Udon Thani	Thailand	Asia	ERS2693258	163	14	1	1	Not performed	Not performed	Seng et al., 2023
DR10071A	27035_8#89	2016	Blood	human	Udon Thani	Thailand	Asia	ERS2693263	491	3	1	3	Not performed	Not performed	Seng et al., 2023
DR10074A	27035_8#91	2016	Blood	human	Udon Thani	Thailand	Asia	ERS2693265	47	17	1	3	Not performed	Not performed	Seng et al., 2023
DR10088A	27035_8#96	2016	Blood	human	Udon Thani	Thailand	Asia	ERS2693271	53	17	1	2	Not performed	Not performed	Seng et al., 2023
DR10092A	27035_8#98	2016	Blood	human	Udon Thani	Thailand	Asia	ERS2693273	23	1	1	1	Not performed	Not performed	Seng et al., 2023
DR50114A	27045_7#1	2017	Blood	human	Mukdahan	Thailand	Asia	ERS2693574	48	18	1	2	Not performed	Not performed	Seng et al., 2023
DR70017A	27045_7#101	2017	Blood	human	Buriram	Thailand	Asia	ERS2693674	1864	5	1	1	Not performed	Not performed	Seng et al., 2023
DR70021A	27045_7#105	2017	Blood	human	Buriram	Thailand	Asia	ERS2693678	197	15	1	2	Not performed	Not performed	Seng et al., 2023
DR70025A	27045_7#109	2017	Blood	human	Buriram	Thailand	Asia	ERS2693682	526	1	1	1	Not performed	Not performed	Seng et al., 2023
DR70027A	27045_7#111	2017	Blood	human	Buriram	Thailand	Asia	ERS2693684	831	12	1	1	Not performed	Not performed	Seng et al., 2023
DR70031A	27045_7#114	2017	Sputum	human	Buriram	Thailand	Asia	ERS2693687	1797	23	1	2	Not performed	Not performed	Seng et al., 2023
DR70032A	27045_7#115	2017	Blood	human	Buriram	Thailand	Asia	ERS2693688	498	9	1	2	Not performed	Not performed	Seng et al., 2023
DR70035A	27045_7#116	2017	Blood	human	Buriram	Thailand	Asia	ERS2693689	93	28	1	2	Not performed	Not performed	Seng et al., 2023
DR70036A	27045_7#117	2017	Blood	human	Buriram	Thailand	Asia	ERS2693690	1827	8	1	2	Not performed	Not performed	Seng et al., 2023
DR70037A	27045_7#118	2017	Pus	human	Buriram	Thailand	Asia	ERS2693691	174	8	1	2	Not performed	Not performed	Seng et al., 2023
DR70039A	27045_7#119	2017	Pus	human	Buriram	Thailand	Asia	ERS2693692	93	33	1	1	Not performed	Not performed	Seng et al., 2023
DR60006A	27045_7#12	2017	Blood	human	Roi Et	Thailand	Asia	ERS2693585	70	2	1	2	Not performed	Not performed	Seng et al., 2023
DR70040A	27045_7#120	2017	Pus	human	Buriram	Thailand	Asia	ERS2693693	197	15	1	MINOR (27)	Not performed	Not performed	Seng et al., 2023
DR70044A	27045_7#124	2017	Blood	human	Buriram	Thailand	Asia	ERS2693697	831	12	1	2	Not performed	Not performed	Seng et al., 2023
DR70046A	27045_7#126	2017	Pus	human	Buriram	Thailand	Asia	ERS2693699	99	4	1	2	Not performed	Not performed	Seng et al., 2023
DR70051A	27045_7#131	2017	Blood	human	Buriram	Thailand	Asia	ERS2693704	1829	41	1	1	Not performed	Not performed	Seng et al., 2023
DR70052A	27045_7#132	2017	Pus	human	Buriram	Thailand	Asia	ERS2693705	197	15	1	1	Not performed	Not performed	Seng et al., 2023
DR70053A	27045_7#133	2017	Pus	human	Buriram	Thailand	Asia	ERS2693706	1859	4	1	1	Not performed	Not performed	Seng et al., 2023
DR70055A	27045_7#135	2017	Blood	human	Buriram	Thailand	Asia	ERS2693708	46	3	1	1	Not performed	Not performed	Seng et al., 2023
DR70056A	27045_7#136	2017	Blood	human	Buriram	Thailand	Asia	ERS2693709	689	7	1	2	Not performed	Not performed	Seng et al., 2023
DR70058A	27045_7#138	2017	Blood	human	Buriram	Thailand	Asia	ERS2693711	1827	8	1	2	Not performed	Not performed	Seng et al., 2023
DR70066A	27045_7#146	2017	Pus	human	Buriram	Thailand	Asia	ERS2693719	1829	41	1	1	Not performed	Not performed	Seng et al., 2023
DR70069A	27045_7#149	2018	Pus	human	Buriram	Thailand	Asia	ERS2693722	180	21	1	2	Not performed	Not performed	Seng et al., 2023
DR60011A	27045_7#15	2017	Blood	human	Roi Et	Thailand	Asia	ERS2693588	50	3	1	1	Not performed	Not performed	Seng et al., 2023
DR70070A	27045_7#150	2018	Sputum	human	Buriram	Thailand	Asia	ERS2693723	232	51	1	1	Not performed	Not performed	Seng et al., 2023
DR70071A	27045_7#151	2018	Blood	human	Buriram	Thailand	Asia	ERS2693724	34	4	1	3	Not performed	Not performed	Seng et al., 2023
DR70075A	27045_7#155	2018	Blood	human	Buriram	Thailand	Asia	ERS2693728	10	1	1	1	Not performed	Not performed	Seng et al., 2023
DR70079A	27045_7#159	2018	Blood	human	Buriram	Thailand	Asia	ERS2693732	174	8	1	1	Not performed	Not performed	Seng et al., 2023
DR70085A	27045_7#165	2018	Urine	human	Buriram	Thailand	Asia	ERS2693738	163	34	1	2	Not performed	Not performed	Seng et al., 2023
DR70086A	27045_7#166	2018	Blood	human	Buriram	Thailand	Asia	ERS2693739	10	1	1	1	Not performed	Not performed	Seng et al., 2023
DR70087A	27045_7#167	2018	Sputum	human	Buriram	Thailand	Asia	ERS2693740	180	21	1	1	Not performed	Not performed	Seng et al., 2023
DR70088A	27045_7#168	2018	Blood	human	Buriram	Thailand	Asia	ERS2693741	831	12	1	2	Not performed	Not performed	Seng et al., 2023
DR70090A	27045_7#170	2018	Blood	human	Buriram	Thailand	Asia	ERS2693743	831	12	1	2	Not performed	Not performed	Seng et al., 2023
DR70094A	27045_7#174	2018	Blood	human	Buriram	Thailand	Asia	ERS2693747	206	7	1	1	Not performed	Not performed	Seng et al., 2023
DR70096A	27045_7#176	2018	Blood	human	Buriram	Thailand	Asia	ERS2693749	1841	46	1	2	Not performed	Not performed	Seng et al., 2023
DR80002A	27045_7#178	2017	Blood	human	Surin	Thailand	Asia	ERS2693751	531	11	1	2	Not performed	Not performed	Seng et al., 2023
DR80003A	27045_7#179	2017	Blood	human	Surin	Thailand	Asia	ERS2693752	93	33	1	2	Not performed	Not performed	Seng et al., 2023
DR80005A	27045_7#181	2017	Blood	human	Surin	Thailand	Asia	ERS2693754	1849	2	1	1	Not performed	Not performed	Seng et al., 2023
DR80008A	27045_7#184	2017	Blood	human	Surin	Thailand	Asia	ERS2693757	531	11	1	2	Not performed	Not performed	Seng et al., 2023
DR80009A	27045_7#185	2017	Sputum	human	Surin	Thailand	Asia	ERS2693758	498	9	1	2	Not performed	Not performed	Seng et al., 2023
DR80010A	27045_7#186	2017	Blood	human	Surin	Thailand	Asia	ERS2693759	531	11	1	2	Not performed	Not performed	Seng et al., 2023
DR80011A	27045_7#187	2017	Blood	human	Surin	Thailand	Asia	ERS2693760	531	11	1	2	Not performed	Not performed	Seng et al., 2023
DR80013A	27045_7#188	2017	Blood	human	Surin	Thailand	Asia	ERS2693761	1793	66	1	1	Not performed	Not performed	Seng et al., 2023
DR80014A	27045_7#189	2017	Blood	human	Surin	Thailand	Asia	ERS2693762	531	11	1	2	Not performed	Not performed	Seng et al., 2023
DR60015A	27045_7#19	2017	Urine	human	Roi Et	Thailand	Asia	ERS2693592	538	1	1	1	Not performed	Not performed	Seng et al., 2023
DR60018A	27045_7#20	2017	Blood	human	Roi Et	Thailand	Asia	ERS2693593	498	9	1	3	Not performed	Not performed	Seng et al., 2023
DR60021A	27045_7#22	2017	Blood	human	Roi Et	Thailand	Asia	ERS2693595	511	2	1	2	Not performed	Not performed	Seng et al., 2023
DR60027A	27045_7#25	2017	Blood	human	Roi Et	Thailand	Asia	ERS2693598	1851	12	1	1	Not performed	Not performed	Seng et al., 2023
DR60033A	27045_7#28	2017	Body fluid	human	Roi Et	Thailand	Asia	ERS2693601	17	1	1	1	Not performed	Not performed	Seng et al., 2023
DR50122A	27045_7#3	2017	Sputum	human	Mukdahan	Thailand	Asia	ERS2693576	93	33	1	2	Not performed	Not performed	Seng et al., 2023
DR60047A	27045_7#37	2017	sputum	human	Roi Et	Thailand	Asia	ERS2693610	17	1	1	1	Not performed	Not performed	Seng et al., 2023
DR50130A	27045_7#4	2017	Blood	human	Mukdahan	Thailand	Asia	ERS2693577	10	1	1	1	Not performed	Not performed	Seng et al., 2023
DR60055A	27045_7#42	2017	Blood	human	Roi Et	Thailand	Asia	ERS2693615	495	27	1	1	Not performed	Not performed	Seng et al., 2023
DR60057A	27045_7#44	2017	Pus	human	Roi Et	Thailand	Asia	ERS2693617	10	1	1	1	Not performed	Not performed	Seng et al., 2023
DR60061A	27045_7#45	2017	Blood	human	Roi Et	Thailand	Asia	ERS2693618	307	48	1	1	Not performed	Not performed	Seng et al., 2023
DR60064A	27045_7#48	2017	Blood	human	Roi Et	Thailand	Asia	ERS2693621	70	2	1	2	Not performed	Not performed	Seng et al., 2023
DR60069A	27045_7#52	2017	Blood	human	Roi Et	Thailand	Asia	ERS2693625	33	4	1	3	Not performed	Not performed	Seng et al., 2023
DR60071A	27045_7#54	2017	Blood	human	Roi Et	Thailand	Asia	ERS2693627	1807	1	1	1	Not performed	Not performed	Seng et al., 2023
DR60077A	27045_7#59	2017	Blood	human	Roi Et	Thailand	Asia	ERS2693632	163	14	1	2	Not performed	Not performed	Seng et al., 2023
DR60096A	27045_7#73	2017	Pus	human	Roi Et	Thailand	Asia	ERS2693646	498	9	1	3	Not performed	Not performed	Seng et al., 2023
DR60101A	27045_7#76	2017	Sputum	human	Roi Et	Thailand	Asia	ERS2693649	531	11	1	2	Not performed	Not performed	Seng et al., 2023
DR60103A	27045_7#77	2017	Pus	human	Roi Et	Thailand	Asia	ERS2693650	34	4	1	1	Not performed	Not performed	Seng et al., 2023
DR50140A	27045_7#8	2018	Pus	human	Mukdahan	Thailand	Asia	ERS2693581	1826	8	1	1	Not performed	Not performed	Seng et al., 2023
DR60113A	27045_7#80	2018	Blood	human	Roi Et	Thailand	Asia	ERS2693653	1825	1	1	1	Not performed	Not performed	Seng et al., 2023
DR60117A	27045_7#81	2018	Blood	human	Roi Et	Thailand	Asia	ERS2693654	531	11	1	2	Not performed	Not performed	Seng et al., 2023
DR60122A	27045_7#85	2018	Blood	human	Roi Et	Thailand	Asia	ERS2693658	15	9	1	1	Not performed	Not performed	Seng et al., 2023
DR70001A	27045_7#87	2017	Blood	human	Buriram	Thailand	Asia	ERS2693660	685	42	1	1	Not performed	Not performed	Seng et al., 2023
DR70005A	27045_7#91	2017	Blood	human	Buriram	Thailand	Asia	ERS2693664	1829	41	1	1	Not performed	Not performed	Seng et al., 2023
DR70009A	27045_7#93	2017	Blood	human	Buriram	Thailand	Asia	ERS2693666	831	12	1	1	Not performed	Not performed	Seng et al., 2023
DR70010A	27045_7#94	2017	Urine	human	Buriram	Thailand	Asia	ERS2693667	1849	2	1	1	Not performed	Not performed	Seng et al., 2023
DR70011A	27045_7#95	2017	Blood	human	Buriram	Thailand	Asia	ERS2693668	163	14	1	1	Not performed	Not performed	Seng et al., 2023
DR70012A	27045_7#96	2017	Blood	human	Buriram	Thailand	Asia	ERS2693669	9	1	1	1	Not performed	Not performed	Seng et al., 2023
DR70014A	27045_7#98	2017	Blood	human	Buriram	Thailand	Asia	ERS2693671	93	28	1	2	Not performed	Not performed	Seng et al., 2023
DR80020A	27045_8#1	2017	Blood	human	Surin	Thailand	Asia	ERS2693766	307	7	1	2	Not performed	Not performed	Seng et al., 2023
DR80029A	27045_8#10	2017	Blood	human	Surin	Thailand	Asia	ERS2693775	1849	2	1	1	Not performed	Not performed	Seng et al., 2023
DR90037A	27045_8#100	2017	Blood	human	Sisaket	Thailand	Asia	ERS2693866	46	3	1	1	Not performed	Not performed	Seng et al., 2023
DR90038A	27045_8#101	2017	Blood	human	Sisaket	Thailand	Asia	ERS2693867	174	8	1	2	Not performed	Not performed	Seng et al., 2023
DR90039A	27045_8#102	2017	Blood	human	Sisaket	Thailand	Asia	ERS2693868	309	23	1	2	Not performed	Not performed	Seng et al., 2023
DR90040A	27045_8#103	2017	Blood	human	Sisaket	Thailand	Asia	ERS2693869	526	1	1	1	Not performed	Not performed	Seng et al., 2023
DR90045A	27045_8#105	2017	Sputum	human	Sisaket	Thailand	Asia	ERS2693872	1109	68	1	2	Not performed	Not performed	Seng et al., 2023
DR90050A	27045_8#107	2017	Pus	human	Sisaket	Thailand	Asia	ERS2693874	50	3	1	2	Not performed	Not performed	Seng et al., 2023
DR90054A	27045_8#111	2017	Sputum	human	Sisaket	Thailand	Asia	ERS2693878	93	3	1	2	Not performed	Not performed	Seng et al., 2023
DR90055A	27045_8#112	2017	Pus	human	Sisaket	Thailand	Asia	ERS2693879	9	1	1	2	Not performed	Not performed	Seng et al., 2023
DR90056A	27045_8#113	2017	Pus	human	Sisaket	Thailand	Asia	ERS2693880	10	1	1	1	Not performed	Not performed	Seng et al., 2023
DR90058A	27045_8#115	2017	Blood	human	Sisaket	Thailand	Asia	ERS2693882	34	58	1	1	Not performed	Not performed	Seng et al., 2023
DR90059A	27045_8#116	2017	Blood	human	Sisaket	Thailand	Asia	ERS2693883	219	14	1	2	Not performed	Not performed	Seng et al., 2023
DR90060A	27045_8#117	2017	Blood	human	Sisaket	Thailand	Asia	ERS2693884	219	14	1	2	Not performed	Not performed	Seng et al., 2023
DR90062A	27045_8#119	2017	Blood	human	Sisaket	Thailand	Asia	ERS2693886	309	23	1	2	Not performed	Not performed	Seng et al., 2023
DR80031A	27045_8#12	2017	Blood	human	Surin	Thailand	Asia	ERS2693779	498	9	1	3	Not performed	Not performed	Seng et al., 2023
DR90065A	27045_8#122	2017	Body fluid	human	Sisaket	Thailand	Asia	ERS2693889	309	23	1	2	Not performed	Not performed	Seng et al., 2023
DR90066A	27045_8#123	2017	Blood	human	Sisaket	Thailand	Asia	ERS2693890	34	4	1	3	Not performed	Not performed	Seng et al., 2023
DR90069A	27045_8#126	2017	Blood	human	Sisaket	Thailand	Asia	ERS2693893	197	15	1	1	Not performed	Not performed	Seng et al., 2023
DR90070A	27045_8#127	2018	Pus	human	Sisaket	Thailand	Asia	ERS2693894	10	1	1	1	Not performed	Not performed	Seng et al., 2023
DR90072A	27045_8#129	2018	Blood	human	Sisaket	Thailand	Asia	ERS2693896	17	1	1	1	Not performed	Not performed	Seng et al., 2023
DR90074A	27045_8#131	2018	Blood	human	Sisaket	Thailand	Asia	ERS2693898	180	21	1	1	Not performed	Not performed	Seng et al., 2023
DR90075A	27045_8#132	2018	Blood	human	Sisaket	Thailand	Asia	ERS2693899	34	4	1	MINOR (19)	Not performed	Not performed	Seng et al., 2023
DR90076A	27045_8#133	2018	Body fluid	human	Sisaket	Thailand	Asia	ERS2693900	183	30	1	1	Not performed	Not performed	Seng et al., 2023
DR80038A	27045_8#19	2017	Blood	human	Surin	Thailand	Asia	ERS2693786	10	1	1	1	Not performed	Not performed	Seng et al., 2023
DR80021A	27045_8#2	2017	Blood	human	Surin	Thailand	Asia	ERS2693767	1836	42	1	1	Not performed	Not performed	Seng et al., 2023
DR80043A	27045_8#23	2017	Blood	human	Surin	Thailand	Asia	ERS2693790	1812	1	1	1	Not performed	Not performed	Seng et al., 2023
DR80044A	27045_8#24	2017	Sputum	human	Surin	Thailand	Asia	ERS2693791	33	4	1	2	Not performed	Not performed	Seng et al., 2023
DR80045A	27045_8#25	2017	Blood	human	Surin	Thailand	Asia	ERS2693792	1849	2	1	1	Not performed	Not performed	Seng et al., 2023
DR80047A	27045_8#27	2017	Blood	human	Surin	Thailand	Asia	ERS2693794	177	5	1	1	Not performed	Not performed	Seng et al., 2023
DR80049A	27045_8#29	2017	Blood	human	Surin	Thailand	Asia	ERS2693796	825	21	1	1	Not performed	Not performed	Seng et al., 2023
DR80056A	27045_8#34	2017	Blood	human	Surin	Thailand	Asia	ERS2693777	228	50	1	1	Not performed	Not performed	Seng et al., 2023
DR80023A	27045_8#4	2017	Blood	human	Surin	Thailand	Asia	ERS2693769	219	14	1	2	Not performed	Not performed	Seng et al., 2023
DR80063A	27045_8#41	2017	Blood	human	Surin	Thailand	Asia	ERS2693806	197	15	1	1	Not performed	Not performed	Seng et al., 2023
DR80064A	27045_8#42	2017	Pus	human	Surin	Thailand	Asia	ERS2693807	163	47	1	1	Not performed	Not performed	Seng et al., 2023
DR80065A	27045_8#43	2017	Blood	human	Surin	Thailand	Asia	ERS2693808	498	9	1	2	Not performed	Not performed	Seng et al., 2023
DR80066A	27045_8#44	2017	Blood	human	Surin	Thailand	Asia	ERS2693809	70	2	1	2	Not performed	Not performed	Seng et al., 2023
DR80068A	27045_8#45	2017	Blood	human	Surin	Thailand	Asia	ERS2693810	531	11	1	2	Not performed	Not performed	Seng et al., 2023
DR80069A	27045_8#46	2017	Blood	human	Surin	Thailand	Asia	ERS2693811	196	12	1	2	Not performed	Not performed	Seng et al., 2023
DR80071A	27045_8#48	2017	Blood	human	Surin	Thailand	Asia	ERS2693813	831	12	1	1	Not performed	Not performed	Seng et al., 2023
DR80024A	27045_8#5	2017	Blood	human	Surin	Thailand	Asia	ERS2693770	1833	11	1	2	Not performed	Not performed	Seng et al., 2023
DR80074A	27045_8#51	2017	Pus	human	Surin	Thailand	Asia	ERS2693816	10	1	1	2	Not performed	Not performed	Seng et al., 2023
DR80078A	27045_8#54	2017	Blood	human	Surin	Thailand	Asia	ERS2693819	1849	2	1	2	Not performed	Not performed	Seng et al., 2023
DR80085A	27045_8#60	2017	Blood	human	Surin	Thailand	Asia	ERS2693825	34	4	1	3	Not performed	Not performed	Seng et al., 2023
DR80089A	27045_8#61	2017	Pus	human	Surin	Thailand	Asia	ERS2693826	93	33	1	2	Not performed	Not performed	Seng et al., 2023
DR80098A	27045_8#62	2017	Blood	human	Surin	Thailand	Asia	ERS2693827	10	1	1	3	Not performed	Not performed	Seng et al., 2023
DR80099A	27045_8#63	2017	Blood	human	Surin	Thailand	Asia	ERS2693828	197	15	1	1	Not performed	Not performed	Seng et al., 2023
DR80110A	27045_8#67	2018	Urine	human	Surin	Thailand	Asia	ERS2693832	531	11	1	2	Not performed	Not performed	Seng et al., 2023
DR90005A	27045_8#71	2017	Blood	human	Sisaket	Thailand	Asia	ERS2693836	34	58	1	2	Not performed	Not performed	Seng et al., 2023
DR90007A	27045_8#73	2017	Sputum	human	Sisaket	Thailand	Asia	ERS2693838	33	4	1	3	Not performed	Not performed	Seng et al., 2023
DR90008A	27045_8#74	2017	Blood	human	Sisaket	Thailand	Asia	ERS2693839	197	15	1	1	Not performed	Not performed	Seng et al., 2023
DR90009A	27045_8#75	2017	Blood	human	Sisaket	Thailand	Asia	ERS2693840	1847	12	1	2	Not performed	Not performed	Seng et al., 2023
DR90010A	27045_8#76	2017	Blood	human	Sisaket	Thailand	Asia	ERS2693841	219	14	1	2	Not performed	Not performed	Seng et al., 2023
DR90011A	27045_8#77	2017	Pus	human	Sisaket	Thailand	Asia	ERS2693842	156	11	1	2	Not performed	Not performed	Seng et al., 2023
DR90013A	27045_8#79	2017	Blood	human	Sisaket	Thailand	Asia	ERS2693844	10	1	1	1	Not performed	Not performed	Seng et al., 2023
DR90015A	27045_8#81	2017	Blood	human	Sisaket	Thailand	Asia	ERS2693846	9	1	1	1	Not performed	Not performed	Seng et al., 2023
DR90018A	27045_8#84	2017	Blood	human	Sisaket	Thailand	Asia	ERS2693849	1796	43	1	2	Not performed	Not performed	Seng et al., 2023
DR90022A	27045_8#87	2017	Blood	human	Sisaket	Thailand	Asia	ERS2693852	17	1	1	1	Not performed	Not performed	Seng et al., 2023
DR90023A	27045_8#88	2017	Blood	human	Sisaket	Thailand	Asia	ERS2693853	163	34	1	2	Not performed	Not performed	Seng et al., 2023
DR90024A	27045_8#89	2017	Blood	human	Sisaket	Thailand	Asia	ERS2693854	219	14	1	2	Not performed	Not performed	Seng et al., 2023
DR90025A	27045_8#90	2017	Blood	human	Sisaket	Thailand	Asia	ERS2693855	1837	7	1	2	Not performed	Not performed	Seng et al., 2023
DR90027A	27045_8#92	2017	Blood	human	Sisaket	Thailand	Asia	ERS2693857	15	9	1	3	Not performed	Not performed	Seng et al., 2023
DR90031A	27045_8#95	2017	Blood	human	Sisaket	Thailand	Asia	ERS2693861	207	5	1	1	Not performed	Not performed	Seng et al., 2023
DR90034A	27045_8#97	2017	Blood	human	Sisaket	Thailand	Asia	ERS2693863	831	12	1	1	Not performed	Not performed	Seng et al., 2023
DR90036A	27045_8#99	2017	Blood	human	Sisaket	Thailand	Asia	ERS2693865	9	1	1	1	Not performed	Not performed	Seng et al., 2023
DR40106A	27097_8#103	2017	Urine	human	Nakhon Phanom	Thailand	Asia	ERS2693481	1795	74	1	2	Not performed	Not performed	Seng et al., 2023
DR40107A	27097_8#104	2017	Blood	human	Nakhon Phanom	Thailand	Asia	ERS2693482	211	18	1	2	Not performed	Not performed	Seng et al., 2023
DR40122A	27097_8#113	2017	Blood	human	Nakhon Phanom	Thailand	Asia	ERS2693492	197	15	1	2	Not performed	Not performed	Seng et al., 2023
DR40123A	27097_8#114	2017	Blood	human	Nakhon Phanom	Thailand	Asia	ERS2693493	34	4	1	3	Not performed	Not performed	Seng et al., 2023
DR50001A	27097_8#115	2017	Blood	human	Mukdahan	Thailand	Asia	ERS2693494	17	1	1	2	Not performed	Not performed	Seng et al., 2023
DR50004A	27097_8#116	2017	Blood	human	Mukdahan	Thailand	Asia	ERS2693495	10	1	1	1	Not performed	Not performed	Seng et al., 2023
DR50006A	27097_8#118	2017	Blood	human	Mukdahan	Thailand	Asia	ERS2693497	17	1	1	2	Not performed	Not performed	Seng et al., 2023
DR50010A	27097_8#120	2017	Blood	human	Mukdahan	Thailand	Asia	ERS2693499	9	1	1	1	Not performed	Not performed	Seng et al., 2023
DR50012A	27097_8#121	2017	Blood	human	Mukdahan	Thailand	Asia	ERS2693500	535	4	1	3	Not performed	Not performed	Seng et al., 2023
DR50013A	27097_8#122	2017	Blood	human	Mukdahan	Thailand	Asia	ERS2693501	498	9	1	3	Not performed	Not performed	Seng et al., 2023
DR50023A	27097_8#129	2017	Blood	human	Mukdahan	Thailand	Asia	ERS2693508	23	1	1	1	Not performed	Not performed	Seng et al., 2023
DR50027A	27097_8#133	2017	Body fluid	human	Mukdahan	Thailand	Asia	ERS2693512	535	4	1	3	Not performed	Not performed	Seng et al., 2023
DR50034A	27097_8#137	2017	Sputum	human	Mukdahan	Thailand	Asia	ERS2693516	211	18	1	2	Not performed	Not performed	Seng et al., 2023
DR50044A	27097_8#145	2017	Blood	human	Mukdahan	Thailand	Asia	ERS2693524	17	1	1	1	Not performed	Not performed	Seng et al., 2023
DR50047A	27097_8#147	2017	Blood	human	Mukdahan	Thailand	Asia	ERS2693526	498	9	1	3	Not performed	Not performed	Seng et al., 2023
DR50048A	27097_8#148	2017	Blood	human	Mukdahan	Thailand	Asia	ERS2693527	34	4	1	3	Not performed	Not performed	Seng et al., 2023
DR50049A	27097_8#149	2017	Blood	human	Mukdahan	Thailand	Asia	ERS2693528	670	44	1	2	Not performed	Not performed	Seng et al., 2023
DR20075A	27097_8#15	2017	Blood	human	Khon Kaen	Thailand	Asia	ERS2693383	48	18	1	2	Not performed	Not performed	Seng et al., 2023
DR50052A	27097_8#150	2017	Blood	human	Mukdahan	Thailand	Asia	ERS2693529	498	9	1	3	Not performed	Not performed	Seng et al., 2023
DR50055A	27097_8#153	2017	Blood	human	Mukdahan	Thailand	Asia	ERS2693532	10	1	1	1	Not performed	Not performed	Seng et al., 2023
DR50057A	27097_8#155	2017	Pus	human	Mukdahan	Thailand	Asia	ERS2693534	34	4	1	3	Not performed	Not performed	Seng et al., 2023
DR50059A	27097_8#157	2017	Blood	human	Mukdahan	Thailand	Asia	ERS2693555	830	1	1	1	Not performed	Not performed	Seng et al., 2023
DR50063A	27097_8#161	2017	Blood	human	Mukdahan	Thailand	Asia	ERS2693559	1822	7	1	1	Not performed	Not performed	Seng et al., 2023
DR50065A	27097_8#162	2017	Urine	human	Mukdahan	Thailand	Asia	ERS2693560	689	7	1	2	Not performed	Not performed	Seng et al., 2023
DR50066A	27097_8#163	2017	Sputum	human	Mukdahan	Thailand	Asia	ERS2693561	9	1	1	1	Not performed	Not performed	Seng et al., 2023
DR50068A	27097_8#164	2017	Blood	human	Mukdahan	Thailand	Asia	ERS2693535	70	2	1	2	Not performed	Not performed	Seng et al., 2023
DR50075A	27097_8#167	2017	Urine	human	Mukdahan	Thailand	Asia	ERS2693538	48	18	1	2	Not performed	Not performed	Seng et al., 2023
DR50076A	27097_8#168	2017	Blood	human	Mukdahan	Thailand	Asia	ERS2693539	526	1	1	1	Not performed	Not performed	Seng et al., 2023
DR50081A	27097_8#172	2017	Blood	human	Savannakhet	Laos	Asia	ERS2693544	70	34	1	2	Not performed	Not performed	Seng et al., 2023
DR50084A	27097_8#173	2017	Blood	human	Mukdahan	Thailand	Asia	ERS2693545	10	1	1	1	Not performed	Not performed	Seng et al., 2023
DR50090A	27097_8#176	2017	Blood	human	Mukdahan	Thailand	Asia	ERS2693548	526	1	1	1	Not performed	Not performed	Seng et al., 2023
DR50091A	27097_8#177	2017	Pus	human	Mukdahan	Thailand	Asia	ERS2693549	492	1	1	1	Not performed	Not performed	Seng et al., 2023
DR50092A	27097_8#178	2017	Pus	human	Mukdahan	Thailand	Asia	ERS2693550	303	1	1	1	Not performed	Not performed	Seng et al., 2023
DR50094A	27097_8#179	2017	Blood	human	Mukdahan	Thailand	Asia	ERS2693551	10	1	1	1	Not performed	Not performed	Seng et al., 2023
DR50099A	27097_8#182	2017	Pus	human	Mukdahan	Thailand	Asia	ERS2693563	538	1	1	1	Not performed	Not performed	Seng et al., 2023
DR50106A	27097_8#187	2017	Blood	human	Mukdahan	Thailand	Asia	ERS2693568	17	1	1	2	Not performed	Not performed	Seng et al., 2023
DR30002A	27097_8#19	2016	Pus	human	Khon Kaen	Thailand	Asia	ERS2693387	1799	81	1	1	Not performed	Not performed	Seng et al., 2023
DR50111A	27097_8#192	2017	Blood	human	Mukdahan	Thailand	Asia	ERS2693573	535	4	1	3	Not performed	Not performed	Seng et al., 2023
DR20061A	27097_8#2	2017	Blood	human	Khon Kaen	Thailand	Asia	ERS2693370	290	2	1	1	Not performed	Not performed	Seng et al., 2023
DR30003A	27097_8#20	2016	Blood	human	Nakhon Phanom	Thailand	Asia	ERS2693388	1832	60	1	2	Not performed	Not performed	Seng et al., 2023
DR30005A	27097_8#22	2016	Body fluid	human	Khon Kaen	Thailand	Asia	ERS2693390	498	9	1	3	Not performed	Not performed	Seng et al., 2023
DR30006A	27097_8#23	2016	Blood	human	Maha Sarakham	Thailand	Asia	ERS2693391	163	14	1	2	Not performed	Not performed	Seng et al., 2023
DR30013A	27097_8#28	2016	Blood	human	Khon Kaen	Thailand	Asia	ERS2693397	10	1	1	1	Not performed	Not performed	Seng et al., 2023
DR30016A	27097_8#30	2016	Pus	human	Maha Sarakham	Thailand	Asia	ERS2693399	498	9	1	3	Not performed	Not performed	Seng et al., 2023
DR30022A	27097_8#31	2017	Blood	human	Udon Thani	Thailand	Asia	ERS2693401	34	4	1	3	Not performed	Not performed	Seng et al., 2023
DR40002A	27097_8#32	2015	Pus	human	Nakhon Phanom	Thailand	Asia	ERS2693402	34	4	1	2	Not performed	Not performed	Seng et al., 2023
DR40010A	27097_8#35	2015	Blood	human	Nakhon Phanom	Thailand	Asia	ERS2693405	48	3	1	1	Not performed	Not performed	Seng et al., 2023
DR40011A	27097_8#36	2015	Sputum	human	Nakhon Phanom	Thailand	Asia	ERS2693406	874	25	1	3	Not performed	Not performed	Seng et al., 2023
DR40013A	27097_8#38	2015	Blood	human	Nakhon Phanom	Thailand	Asia	ERS2693408	1786	82	1	4	Not performed	Not performed	Seng et al., 2023
DR40016A	27097_8#40	2015	Blood	human	Nakhon Phanom	Thailand	Asia	ERS2693411	1788	27	1	2	Not performed	Not performed	Seng et al., 2023
DR40017A	27097_8#41	2016	Blood	human	Nakhon Phanom	Thailand	Asia	ERS2693412	538	1	1	1	Not performed	Not performed	Seng et al., 2023
DR40027A	27097_8#46	2016	Pus	human	Nakhon Phanom	Thailand	Asia	ERS2693420	33	4	1	3	Not performed	Not performed	Seng et al., 2023
DR40028A	27097_8#47	2016	Blood	human	Nakhon Phanom	Thailand	Asia	ERS2693421	56	3	1	2	Not performed	Not performed	Seng et al., 2023
DR40038A	27097_8#54	2016	Blood	human	Nakhon Phanom	Thailand	Asia	ERS2693429	56	3	1	2	Not performed	Not performed	Seng et al., 2023
DR40043A	27097_8#57	2016	Pus	human	Nakhon Phanom	Thailand	Asia	ERS2693433	34	4	1	MINOR (20)	Not performed	Not performed	Seng et al., 2023
DR40044A	27097_8#58	2016	Pus	human	Nakhon Phanom	Thailand	Asia	ERS2693434	10	1	1	1	Not performed	Not performed	Seng et al., 2023
DR40046A	27097_8#59	2016	Blood	human	Nakhon Phanom	Thailand	Asia	ERS2693435	10	1	1	1	Not performed	Not performed	Seng et al., 2023
DR40048A	27097_8#61	2016	Urine	human	Khammouane	Laos	Asia	ERS2693437	10	1	1	1	Not performed	Not performed	Seng et al., 2023
DR40051A	27097_8#64	2016	Blood	human	Nakhon Phanom	Thailand	Asia	ERS2693440	538	1	1	1	Not performed	Not performed	Seng et al., 2023
DR40052A	27097_8#65	2016	Blood	human	Nakhon Phanom	Thailand	Asia	ERS2693441	47	17	1	1	Not performed	Not performed	Seng et al., 2023
DR40055A	27097_8#66	2016	Blood	human	Nakhon Phanom	Thailand	Asia	ERS2693442	48	3	1	2	Not performed	Not performed	Seng et al., 2023
DR40063A	27097_8#71	2016	Blood	human	Nakhon Phanom	Thailand	Asia	ERS2693447	48	18	1	2	Not performed	Not performed	Seng et al., 2023
DR40065A	27097_8#73	2016	Blood	human	Nakhon Phanom	Thailand	Asia	ERS2693449	10	1	1	1	Not performed	Not performed	Seng et al., 2023
DR40070A	27097_8#77	2016	Sputum	human	Nakhon Phanom	Thailand	Asia	ERS2693454	48	3	1	2	Not performed	Not performed	Seng et al., 2023
DR40074A	27097_8#80	2016	Pus	human	Nakhon Phanom	Thailand	Asia	ERS2693457	33	4	1	2	Not performed	Not performed	Seng et al., 2023
DR40075A	27097_8#81	2016	Blood	human	Nakhon Phanom	Thailand	Asia	ERS2693458	10	1	1	1	Not performed	Not performed	Seng et al., 2023
DR40077A	27097_8#82	2017	Pus	human	Nakhon Phanom	Thailand	Asia	ERS2693459	10	1	1	1	Not performed	Not performed	Seng et al., 2023
DR40079A	27097_8#83	2017	Urine	human	Nakhon Phanom	Thailand	Asia	ERS2693460	56	3	1	2	Not performed	Not performed	Seng et al., 2023
DR40083A	27097_8#85	2017	Blood	human	Nakhon Phanom	Thailand	Asia	ERS2693462	10	1	1	1	Not performed	Not performed	Seng et al., 2023
DR40089A	27097_8#87	2017	Body fluid	human	Khammouane	Laos	Asia	ERS2693464	10	1	1	1	Not performed	Not performed	Seng et al., 2023
DR40091A	27097_8#89	2017	Blood	human	Nakhon Phanom	Thailand	Asia	ERS2693466	10	1	1	1	Not performed	Not performed	Seng et al., 2023
DR40094A	27097_8#92	2017	Blood	human	Nakhon Phanom	Thailand	Asia	ERS2693469	884	25	1	1	Not performed	Not performed	Seng et al., 2023
DR40097A	27097_8#95	2017	Blood	human	Nakhon Phanom	Thailand	Asia	ERS2693472	174	8	1	4	Not performed	Not performed	Seng et al., 2023
DR40099A	27097_8#96	2017	Sputum	human	Nakhon Phanom	Thailand	Asia	ERS2693474	211	18	1	2	Not performed	Not performed	Seng et al., 2023
DR40100A	27097_8#97	2017	Blood	human	Khammouane	Laos	Asia	ERS2693475	34	4	1	3	Not performed	Not performed	Seng et al., 2023
DR40101A	27097_8#98	2017	Blood	human	Nakhon Phanom	Thailand	Asia	ERS2693476	10	1	1	1	Not performed	Not performed	Seng et al., 2023
DR60173A	34873_7#101	2018	Blood	human	Roi Et	Thailand	Asia	ERR6560258	174	8	1	2	Not performed	Not performed	Seng et al., 2023
DR80126A	34873_7#104	2018	Blood	human	Surin	Thailand	Asia	ERR6560261	526	1	1	1	Not performed	Not performed	Seng et al., 2023
DR60175A	34873_7#105	2018	Pus	human	Roi Et	Thailand	Asia	ERR6560262	48	3	1	2	Not performed	Not performed	Seng et al., 2023
DR80127A	34873_7#106	2018	Blood	human	Surin	Thailand	Asia	ERS4387642	1859*	4	1	2	Not performed	Not performed	Seng et al., 2023
DR80129A	34873_7#109	2018	Pus	human	Surin	Thailand	Asia	ERS4387644	531	11	1	2	Not performed	Not performed	Seng et al., 2023
DR70118A	34873_7#11	2018	Blood	human	Buriram	Thailand	Asia	ERS4387602	309	23	1	2	Not performed	Not performed	Seng et al., 2023
DR80130A	34873_7#111	2018	Blood	human	Surin	Thailand	Asia	ERR6560268	1836	42	1	1	Not performed	Not performed	Seng et al., 2023
DR80131A	34873_7#113	2018	Sputum	human	Surin	Thailand	Asia	ERS4387646	831	12	1	1	Not performed	Not performed	Seng et al., 2023
DR60180A	34873_7#116	2018	Blood	human	Roi Et	Thailand	Asia	ERS4387556	Novel	15	1	2	Not performed	Not performed	Seng et al., 2023
DR80134A	34873_7#119	2018	Blood	human	Surin	Thailand	Asia	ERR6560276	180	21	1	2	Not performed	Not performed	Seng et al., 2023
DR60125A	34873_7#12	2018	Pus	human	Roi Et	Thailand	Asia	ERR6560170	48	3	1	2	Not performed	Not performed	Seng et al., 2023
DR80135A	34873_7#121	2018	Blood	human	Surin	Thailand	Asia	ERS4387650	831	12	1	1	Not performed	Not performed	Seng et al., 2023
DR80138A	34873_7#127	2018	Pus	human	Surin	Thailand	Asia	ERR6560284	708	12	1	1	Not performed	Not performed	Seng et al., 2023
DR80139A	34873_7#129	2018	Blood	human	Surin	Thailand	Asia	ERS4387662	298	46	1	2	Not performed	Not performed	Seng et al., 2023
DR60126A	34873_7#13	2018	Blood	human	Roi Et	Thailand	Asia	ERS4387502	46	3	1	2	Not performed	Not performed	Seng et al., 2023
DR80140A	34873_7#131	2018	Blood	human	Surin	Thailand	Asia	ERR6560288	Novel	43	1	2	Not performed	Not performed	Seng et al., 2023
DR80141A	34873_7#133	2018	Body fluid	human	Surin	Thailand	Asia	ERS4387664	825	21	1	2	Not performed	Not performed	Seng et al., 2023
DR80142A	34873_7#135	2018	Sputum	human	Surin	Thailand	Asia	ERR6560292	410	12	1	1	Not performed	Not performed	Seng et al., 2023
DR60190A	34873_7#136	2018	Sputum	human	Roi Et	Thailand	Asia	ERS4387566	381	44	1	2	Not performed	Not performed	Seng et al., 2023
DR60191A	34873_7#137	2018	Sputum	human	Roi Et	Thailand	Asia	ERR6560294	46	3	1	2	Not performed	Not performed	Seng et al., 2023
DR80143A	34873_7#138	2018	Blood	human	Surin	Thailand	Asia	ERS4387666	949	1	1	1	Not performed	Not performed	Seng et al., 2023
DR80146A	34873_7#144	2018	Blood	human	Surin	Thailand	Asia	ERR6560301	531*	11	1	2	Not performed	Not performed	Seng et al., 2023
DR80148A	34873_7#148	2018	Urine	human	Surin	Thailand	Asia	ERR6560305	498	9	1	2	Not performed	Not performed	Seng et al., 2023
DR80149A	34873_7#150	2018	Blood	human	Surin	Thailand	Asia	ERS4387672	531	11	1	2	Not performed	Not performed	Seng et al., 2023
DR80150A	34873_7#151	2018	Blood	human	Surin	Thailand	Asia	ERR6560308	219	14	1	2	Not performed	Not performed	Seng et al., 2023
DR60198A	34873_7#152	2018	Blood	human	Roi Et	Thailand	Asia	ERS4387574	34	4	1	1	Not performed	Not performed	Seng et al., 2023
DR80151A	34873_7#153	2018	Pus	human	Surin	Thailand	Asia	ERS4387674	Novel	1	1	1	Not performed	Not performed	Seng et al., 2023
DR70007A	34873_7#156	2017	Blood	human	Buriram	Thailand	Asia	ERS4387576	93	28	1	2	Not performed	Not performed	Seng et al., 2023
DR80153A	34873_7#157	2018	Body fluid	human	Surin	Thailand	Asia	ERS4387676	393	47	1	2	Not performed	Not performed	Seng et al., 2023
DR70034A	34873_7#160	2017	Blood	human	Buriram	Thailand	Asia	ERS4387580	10	1	1	1	Not performed	Not performed	Seng et al., 2023
DR70038A	34873_7#162	2017	Urine	human	Buriram	Thailand	Asia	ERR6560319	1776	88	1	2	Not performed	Not performed	Seng et al., 2023
DR70098A	34873_7#164	2018	Blood	human	Buriram	Thailand	Asia	ERS4387582	180	21	1	1	Not performed	Not performed	Seng et al., 2023
DR80158A	34873_7#167	2018	Blood	human	Surin	Thailand	Asia	ERR6560324	498	9	1	1	Not performed	Not performed	Seng et al., 2023
DR70101A	34873_7#170	2018	Blood	human	Buriram	Thailand	Asia	ERR6560326	531	11	1	2	Not performed	Not performed	Seng et al., 2023
DR70102A	34873_7#172	2018	Blood	human	Buriram	Thailand	Asia	ERS4387586	174	8	1	3	Not performed	Not performed	Seng et al., 2023
DR80161A	34873_7#173	2018	Blood	human	Surin	Thailand	Asia	ERS4387684	498	9	1	2	Not performed	Not performed	Seng et al., 2023
DR70103A	34873_7#174	2018	Blood	human	Buriram	Thailand	Asia	ERR6560330	949	1	1	1	Not performed	Not performed	Seng et al., 2023
DR80163A	34873_7#177	2018	Blood	human	Surin	Thailand	Asia	ERS4387686	520	1	1	2	Not performed	Not performed	Seng et al., 2023
DR70105A	34873_7#178	2018	Blood	human	Buriram	Thailand	Asia	ERR6560334	197	15	1	3	Not performed	Not performed	Seng et al., 2023
DR70106A	34873_7#179	2018	Blood	human	Buriram	Thailand	Asia	ERS4387590	163	14	1	3	Not performed	Not performed	Seng et al., 2023
DR70121A	34873_7#18	2018	Pus	human	Buriram	Thailand	Asia	ERR6560176	831	12	1	1	Not performed	Not performed	Seng et al., 2023
DR80164A	34873_7#180	2018	Blood	human	Surin	Thailand	Asia	ERR6560336	183	30	1	2	Not performed	Not performed	Seng et al., 2023
DR70107A	34873_7#181	2018	Blood	human	Buriram	Thailand	Asia	ERR6560337	498	9	1	2	Not performed	Not performed	Seng et al., 2023
DR80165A	34873_7#182	2018	Blood	human	Surin	Thailand	Asia	ERS4387688	163	14	1	3	Not performed	Not performed	Seng et al., 2023
DR80166A	34873_7#184	2018	Pus	human	Surin	Thailand	Asia	ERR6560340	34	4	1	2	Not performed	Not performed	Seng et al., 2023
DR70109A	34873_7#185	2018	Body fluid	human	Buriram	Thailand	Asia	ERR6560341	393	50	1	3	Not performed	Not performed	Seng et al., 2023
DR70111A	34873_7#189	2018	Blood	human	Buriram	Thailand	Asia	ERR6560345	1849	2	1	2	Not performed	Not performed	Seng et al., 2023
DR80170A	34873_7#191	2018	Blood	human	Surin	Thailand	Asia	ERR6560347	Novel	11	1	2	Not performed	Not performed	Seng et al., 2023
DR70112A	34873_7#192	2018	Blood	human	Buriram	Thailand	Asia	ERS4387596	1797	23	1	2	Not performed	Not performed	Seng et al., 2023
DR70122A	34873_7#20	2018	Blood	human	Buriram	Thailand	Asia	ERS4387606	831	12	1	1	Not performed	Not performed	Seng et al., 2023
DR70123A	34873_7#22	2018	Blood	human	Buriram	Thailand	Asia	ERR6560180	93	28	1	3	Not performed	Not performed	Seng et al., 2023
DR60132A	34873_7#25	2018	Blood	human	Roi Et	Thailand	Asia	ERS4387508	93	28	1	2	Not performed	Not performed	Seng et al., 2023
DR60133A	34873_7#28	2018	Blood	human	Roi Et	Thailand	Asia	ERR6560186	538	1	1	1	Not performed	Not performed	Seng et al., 2023
DR80016A	34873_7#29	2017	Blood	human	Surin	Thailand	Asia	ERR6560187	531	11	1	2	Not performed	Not performed	Seng et al., 2023
DR70114A	34873_7#3	2018	Blood	human	Buriram	Thailand	Asia	ERS4387598	694	15	1	3	Not performed	Not performed	Seng et al., 2023
DR80018A	34873_7#31	2017	Blood	human	Surin	Thailand	Asia	ERS4387612	309	23	1	2	Not performed	Not performed	Seng et al., 2023
DR80051A	34873_7#33	2017	Blood	human	Surin	Thailand	Asia	ERR6560191	17	1	1	1	Not performed	Not performed	Seng et al., 2023
DR60137A	34873_7#36	2018	Blood	human	Roi Et	Thailand	Asia	ERR6560194	34	4	1	3	Not performed	Not performed	Seng et al., 2023
DR80067A	34873_7#37	2017	Blood	human	Surin	Thailand	Asia	ERR6560195	531	11	1	2	Not performed	Not performed	Seng et al., 2023
DR80077A	34873_7#39	2017	Pus	human	Surin	Thailand	Asia	ERS4387616	197	15	1	3	Not performed	Not performed	Seng et al., 2023
DR60115A	34873_7#4	2018	Pus	human	Roi Et	Thailand	Asia	ERR6560162	Novel	1	1	1	Not performed	Not performed	Seng et al., 2023
DR80086A	34873_7#43	2017	Pus	human	Surin	Thailand	Asia	ERS4387618	183	30	1	2	Not performed	Not performed	Seng et al., 2023
DR80091A	34873_7#49	2017	Blood	human	Surin	Thailand	Asia	ERS4387622	531	11	1	2	Not performed	Not performed	Seng et al., 2023
DR70115A	34873_7#5	2018	Blood	human	Buriram	Thailand	Asia	ERR6560163	Novel	9	1	3	Not performed	Not performed	Seng et al., 2023
DR60144A	34873_7#50	2018	Blood	human	Roi Et	Thailand	Asia	ERS4387528	1836	42	1	2	Not performed	Not performed	Seng et al., 2023
DR80092A	34873_7#51	2017	Pus	human	Surin	Thailand	Asia	ERR6560209	491	1	1	1	Not performed	Not performed	Seng et al., 2023
DR60145A	34873_7#52	2018	Blood	human	Roi Et	Thailand	Asia	ERR6560210	174	8	1	2	Not performed	Not performed	Seng et al., 2023
DR80094A	34873_7#56	2017	Blood	human	Surin	Thailand	Asia	ERR6560213	17	1	1	3	Not performed	Not performed	Seng et al., 2023
DR60116A	34873_7#6	2018	Blood	human	Roi Et	Thailand	Asia	ERS4387498	174	8	1	3	Not performed	Not performed	Seng et al., 2023
DR60151A	34873_7#61	2018	Body fluid	human	Roi Et	Thailand	Asia	ERR6560218	923	4	1	3	Not performed	Not performed	Seng et al., 2023
DR80097A	34873_7#62	2017	Blood	human	Surin	Thailand	Asia	ERS4387656	9	1	1	1	Not performed	Not performed	Seng et al., 2023
DR80100A	34873_7#64	2017	Blood	human	Surin	Thailand	Asia	ERR6560221	498	9	1	3	Not performed	Not performed	Seng et al., 2023
DR80101A	34873_7#66	2018	Blood	human	Buriram	Thailand	Asia	ERS4387658	197	15	1	3	Not performed	Not performed	Seng et al., 2023
DR80105A	34873_7#69	2018	Blood	human	Surin	Thailand	Asia	ERS4387624	531	11	1	2	Not performed	Not performed	Seng et al., 2023
DR70116A	34873_7#7	2018	Pus	human	Buriram	Thailand	Asia	ERS4387600	154	8	1	3	Not performed	Not performed	Seng et al., 2023
DR60155A	34873_7#70	2018	Blood	human	Roi Et	Thailand	Asia	ERR6560227	10	1	1	1	Not performed	Not performed	Seng et al., 2023
DR60157A	34873_7#72	2018	Blood	human	Roi Et	Thailand	Asia	ERR6560229	538	1	1	1	Not performed	Not performed	Seng et al., 2023
DR80108A	34873_7#73	2018	Blood	human	Surin	Thailand	Asia	ERS4387626	Novel	11	1	2	Not performed	Not performed	Seng et al., 2023
DR80111A	34873_7#77	2018	Blood	human	Surin	Thailand	Asia	ERS4387628	Novel	43	1	2	Not performed	Not performed	Seng et al., 2023
DR60160A	34873_7#78	2018	Blood	human	Roi Et	Thailand	Asia	ERS4387544	17	1	1	MINOR (29)	Not performed	Not performed	Seng et al., 2023
DR80113A	34873_7#79	2018	Blood	human	Surin	Thailand	Asia	ERR6560236	825	21	1	3	Not performed	Not performed	Seng et al., 2023
DR80115A	34873_7#83	2018	Body fluid	human	Surin	Thailand	Asia	ERR6560240	17	1	1	3	Not performed	Not performed	Seng et al., 2023
DR60163A	34873_7#84	2018	Sputum	human	Roi Et	Thailand	Asia	ERR6560241	174	8	1	2	Not performed	Not performed	Seng et al., 2023
DR80116A	34873_7#85	2018	Blood	human	Surin	Thailand	Asia	ERS4387632	174	8	1	3	Not performed	Not performed	Seng et al., 2023
DR70117A	34873_7#9	2018	Blood	human	Buriram	Thailand	Asia	ERR6560167	228	50	1	1	Not performed	Not performed	Seng et al., 2023
DR80120A	34873_7#91	2018	Blood	human	Surin	Thailand	Asia	ERR6560248	1829	41	1	2	Not performed	Not performed	Seng et al., 2023
DR60168A	34873_7#92	2018	Blood	human	Roi Et	Thailand	Asia	ERS4387552	177	5	1	3	Not performed	Not performed	Seng et al., 2023
DR80122A	34873_7#96	2018	Blood	human	Surin	Thailand	Asia	ERR6560253	831	12	1	1	Not performed	Not performed	Seng et al., 2023
DR60171A	34873_7#97	2018	Blood	human	Roi Et	Thailand	Asia	ERR6560254	307	1	1	3	Not performed	Not performed	Seng et al., 2023
DR80123A	34873_7#98	2018	Blood	human	Surin	Thailand	Asia	ERS4387638	949	1	1	1	Not performed	Not performed	Seng et al., 2023
DR50161A	34926_8#10	2018	Pus	human	Mukdahan	Thailand	Asia	ERR6595755	50	3	1	2	Not performed	Not performed	Seng et al., 2023
DR50070A	34926_8#106	2017	Urine	human	Mukdahan	Thailand	Asia	ERS4387345	538	1	1	1	Not performed	Not performed	Seng et al., 2023
DR50210A	34926_8#107	2018	Blood	human	Mukdahan	Thailand	Asia	ERR6595852	211	18	1	2	Not performed	Not performed	Seng et al., 2023
DR50211A	34926_8#109	2018	Blood	human	Mukdahan	Thailand	Asia	ERS4387443	Novel	8	1	3	Not performed	Not performed	Seng et al., 2023
DR40059A	34926_8#11	2016	Blood	human	Nakhon Phanom	Thailand	Asia	ERS4387295	174	8	1	3	Not performed	Not performed	Seng et al., 2023
DR50082A	34926_8#110	2017	Blood	human	Mukdahan	Thailand	Asia	ERR6595855	70	2	1	2	Not performed	Not performed	Seng et al., 2023
DR50083A	34926_8#112	2017	Blood	human	Mukdahan	Thailand	Asia	ERS4387349	93	28	1	2	Not performed	Not performed	Seng et al., 2023
DR50214A	34926_8#113	2018	Blood	human	Mukdahan	Thailand	Asia	ERS4387445	10	1	1	1	Not performed	Not performed	Seng et al., 2023
DR50215A	34926_8#115	2018	Pus	human	Nakhon Phanom	Thailand	Asia	ERR6595860	56	3	1	2	Not performed	Not performed	Seng et al., 2023
DR50104A	34926_8#120	2017	Sputum	human	Mukdahan	Thailand	Asia	ERR6595865	197	15	1	3	Not performed	Not performed	Seng et al., 2023
DR50105A	34926_8#122	2017	Blood	human	Mukdahan	Thailand	Asia	ERS4387355	17	1	1	3	Not performed	Not performed	Seng et al., 2023
DR50112A	34926_8#123	2017	Blood	human	Mukdahan	Thailand	Asia	ERR6595868	9	1	1	1	Not performed	Not performed	Seng et al., 2023
DR50219A	34926_8#124	2018	Blood	human	Savannakhet	Laos	Asia	ERX6222349	1802	5	1	3	Not performed	Not performed	Seng et al., 2023
DR50113A	34926_8#125	2017	Blood	human	Mukdahan	Thailand	Asia	ERS4387357	50	3	1	3	Not performed	Not performed	Seng et al., 2023
DR50115A	34926_8#127	2017	Sputum	human	Mukdahan	Thailand	Asia	ERR6595872	10	1	1	1	Not performed	Not performed	Seng et al., 2023
DR50116A	34926_8#129	2017	Blood	human	Mukdahan	Thailand	Asia	ERS4387359	9	1	1	1	Not performed	Not performed	Seng et al., 2023
DR50118A	34926_8#131	2017	Blood	human	Savannakhet	Laos	Asia	ERX6222356	70	1	1	1	Not performed	Not performed	Seng et al., 2023
DR50223A	34926_8#132	2018	Body fluid	human	Mukdahan	Thailand	Asia	ERR6595877	1534	27	1	3	Not performed	Not performed	Seng et al., 2023
DR50119A	34926_8#133	2017	Blood	human	Mukdahan	Thailand	Asia	ERS4387361	23	1	1	1	Not performed	Not performed	Seng et al., 2023
DR50121A	34926_8#138	2017	Blood	human	Savannakhet	Laos	Asia	ERS4387363	93	1	1	1	Not performed	Not performed	Seng et al., 2023
DR50124A	34926_8#142	2017	Sputum	human	Mukdahan	Thailand	Asia	ERS4387365	46	3	1	3	Not performed	Not performed	Seng et al., 2023
DR50126A	34926_8#144	2017	Blood	human	Mukdahan	Thailand	Asia	ERR6595889	34	4	1	3	Not performed	Not performed	Seng et al., 2023
DR60023A	34926_8#147	2017	Blood	human	Roi Et	Thailand	Asia	ERR6595892	197	15	1	3	Not performed	Not performed	Seng et al., 2023
DR60025A	34926_8#149	2017	Urine	human	Roi Et	Thailand	Asia	ERS4387452	174	8	1	3	Not performed	Not performed	Seng et al., 2023
DR50164A	34926_8#15	2018	Blood	human	Mukdahan	Thailand	Asia	ERS4387392	34	4	1	2	Not performed	Not performed	Seng et al., 2023
DR60026A	34926_8#151	2017	Blood	human	Roi Et	Thailand	Asia	ERR6595896	498	9	1	3	Not performed	Not performed	Seng et al., 2023
DR50132A	34926_8#152	2017	Blood	human	Mukdahan	Thailand	Asia	ERS4387370	526	1	1	1	Not performed	Not performed	Seng et al., 2023
DR60030A	34926_8#153	2017	Blood	human	Roi Et	Thailand	Asia	ERR6595898	174	8	1	3	Not performed	Not performed	Seng et al., 2023
DR60039A	34926_8#157	2017	Pus	human	Roi Et	Thailand	Asia	ERR6595902	34	4	1	3	Not performed	Not performed	Seng et al., 2023
DR60052A	34926_8#161	2017	Blood	human	Roi Et	Thailand	Asia	ERS4387464	Novel	3	1	3	Not performed	Not performed	Seng et al., 2023
DR50142A	34926_8#165	2018	Blood	human	Mukdahan	Thailand	Asia	ERR6595910	48	18	1	2	Not performed	Not performed	Seng et al., 2023
DR60072A	34926_8#166	2017	Blood	human	Roi Et	Thailand	Asia	ERR6595911	Novel	3	1	2	Not performed	Not performed	Seng et al., 2023
DR50147A	34926_8#173	2018	Pus	human	Mukdahan	Thailand	Asia	ERR6595918	10	1	1	1	Not performed	Not performed	Seng et al., 2023
DR50148A	34926_8#175	2018	Blood	human	Mukdahan	Thailand	Asia	ERS4387376	219	14	1	2	Not performed	Not performed	Seng et al., 2023
DR50149A	34926_8#177	2018	Blood	human	Mukdahan	Thailand	Asia	ERR6595922	10	1	1	1	Not performed	Not performed	Seng et al., 2023
DR60102A	34926_8#179	2017	Sputum	human	Roi Et	Thailand	Asia	ERS4387488	Novel	14	1	2	Not performed	Not performed	Seng et al., 2023
DR50150A	34926_8#180	2018	Blood	human	Mukdahan	Thailand	Asia	ERS4387378	689	7	1	1	Not performed	Not performed	Seng et al., 2023
DR60104A	34926_8#181	2017	Sputum	human	Roi Et	Thailand	Asia	ERR6595926	9*	1	1	1	Not performed	Not performed	Seng et al., 2023
DR60105A	34926_8#183	2017	Pus	human	Roi Et	Thailand	Asia	ERS4387490	10	1	1	1	Not performed	Not performed	Seng et al., 2023
DR50152A	34926_8#184	2018	Sputum	human	Mukdahan	Thailand	Asia	ERS4387380	492	1	1	1	Not performed	Not performed	Seng et al., 2023
DR50153A	34926_8#186	2018	Blood	human	Mukdahan	Thailand	Asia	ERR6595931	17	1	1	2	Not performed	Not performed	Seng et al., 2023
DR60107A	34926_8#187	2017	Blood	human	Roi Et	Thailand	Asia	ERS4387492	1814	44	1	1	Not performed	Not performed	Seng et al., 2023
DR50157A	34926_8#2	2018	Pus	human	Mukdahan	Thailand	Asia	ERR6595747	492	1	1	1	Not performed	Not performed	Seng et al., 2023
DR50167A	34926_8#21	2018	Blood	human	Mukdahan	Thailand	Asia	ERR6595766	34	4	1	3	Not performed	Not performed	Seng et al., 2023
DR40128A	34926_8#24	2018	Blood	human	Nakhon Phanom	Thailand	Asia	ERR6595769	47	17	1	2	Not performed	Not performed	Seng et al., 2023
DR50169A	34926_8#25	2018	Blood	human	Mukdahan	Thailand	Asia	ERR6595770	47	17	1	3	Not performed	Not performed	Seng et al., 2023
DR50170A	34926_8#27	2018	Blood	human	Mukdahan	Thailand	Asia	ERS4387398	50	3	1	1	Not performed	Not performed	Seng et al., 2023
DR40003A	34926_8#3	2015	Sputum	human	Nakhon Phanom	Thailand	Asia	ERR6595748	872	18	1	2	Not performed	Not performed	Seng et al., 2023
DR40132A	34926_8#30	2018	Blood	human	Nakhon Phanom	Thailand	Asia	ERS4387305	538	1	1	1	Not performed	Not performed	Seng et al., 2023
DR40134A	34926_8#34	2018	Body fluid	human	Nakhon Phanom	Thailand	Asia	ERR6595779	48	18	1	2	Not performed	Not performed	Seng et al., 2023
DR50174A	34926_8#35	2018	Blood	human	Mukdahan	Thailand	Asia	ERS4387402	689	7	1	2	Not performed	Not performed	Seng et al., 2023
DR40135A	34926_8#36	2018	Sputum	human	Nakhon Phanom	Thailand	Asia	ERS4387271	56	3	1	2	Not performed	Not performed	Seng et al., 2023
DR50175A	34926_8#37	2018	Blood	human	Mukdahan	Thailand	Asia	ERR6595782	538	1	1	1	Not performed	Not performed	Seng et al., 2023
DR50176A	34926_8#39	2018	Blood	human	Mukdahan	Thailand	Asia	ERS4387404	9	1	1	1	Not performed	Not performed	Seng et al., 2023
DR40137A	34926_8#40	2018	Blood	human	Nakhon Phanom	Thailand	Asia	ERS4387307	874	25	1	3	Not performed	Not performed	Seng et al., 2023
DR40139A	34926_8#43	2018	Blood	human	Nakhon Phanom	Thailand	Asia	ERS4387309	538	1	1	1	Not performed	Not performed	Seng et al., 2023
DR40004A	34926_8#5	2015	Pus	human	Nakhon Phanom	Thailand	Asia	ERS4387287	884	25	1	2	Not performed	Not performed	Seng et al., 2023
DR50182A	34926_8#52	2018	Blood	human	Mukdahan	Thailand	Asia	ERS4387415	538	1	1	1	Not performed	Not performed	Seng et al., 2023
DR40147A	34926_8#53	2018	Blood	human	Nakhon Phanom	Thailand	Asia	ERR6595798	10	1	1	1	Not performed	Not performed	Seng et al., 2023
DR40150A	34926_8#56	2018	Blood	human	Nakhon Phanom	Thailand	Asia	ERS4387315	Novel	2	1	2	Not performed	Not performed	Seng et al., 2023
DR40151A	34926_8#58	2018	Blood	human	Nakhon Phanom	Thailand	Asia	ERR6595803	48	18	1	2	Not performed	Not performed	Seng et al., 2023
DR50187A	34926_8#61	2018	Pus	human	Mukdahan	Thailand	Asia	ERR6595806	50	3	1	2	Not performed	Not performed	Seng et al., 2023
DR40154A	34926_8#64	2018	Blood	human	Nakhon Phanom	Thailand	Asia	ERS4387319	874	25	1	2	Not performed	Not performed	Seng et al., 2023
DR50189A	34926_8#65	2018	Body fluid	human	Mukdahan	Thailand	Asia	ERR6595810	174	8	1	2	Not performed	Not performed	Seng et al., 2023
DR40008A	34926_8#7	2015	Pus	human	Nakhon Phanom	Thailand	Asia	ERS4387289	874	25	1	2	Not performed	Not performed	Seng et al., 2023
DR40157A	34926_8#70	2018	Sputum	human	Nakhon Phanom	Thailand	Asia	ERR6595815	47	17	1	2	Not performed	Not performed	Seng et al., 2023
DR50192A	34926_8#71	2018	Blood	human	Mukdahan	Thailand	Asia	ERS4387425	538	1	1	1	Not performed	Not performed	Seng et al., 2023
DR40158A	34926_8#72	2018	Blood	human	Nakhon Phanom	Thailand	Asia	ERS4387323	538	1	1	1	Not performed	Not performed	Seng et al., 2023
DR50193A	34926_8#73	2018	Blood	human	Mukdahan	Thailand	Asia	ERR6595818	197	15	1	2	Not performed	Not performed	Seng et al., 2023
DR40159A	34926_8#74	2018	Blood	human	Nakhon Phanom	Thailand	Asia	ERR6595819	884	25	1	2	Not performed	Not performed	Seng et al., 2023
DR40160A	34926_8#76	2018	Blood	human	Nakhon Phanom	Thailand	Asia	ERS4387325	48	3	1	2	Not performed	Not performed	Seng et al., 2023
DR50195A	34926_8#77	2018	blood	human	Mukdahan	Thailand	Asia	ERR6595822	34	4	1	2	Not performed	Not performed	Seng et al., 2023
DR40161A	34926_8#78	2018	Pus	human	Nakhon Phanom	Thailand	Asia	ERR6595823	34	4	1	2	Not performed	Not performed	Seng et al., 2023
DR40162A	34926_8#80	2018	Blood	human	Nakhon Phanom	Thailand	Asia	ERS4387327	48	3	1	2	Not performed	Not performed	Seng et al., 2023
DR50011A	34926_8#85	2017	Blood	human	Mukdahan	Thailand	Asia	ERR6595830	15	9	1	3	Not performed	Not performed	Seng et al., 2023
DR50199A	34926_8#86	2018	Pus	human	Mukdahan	Thailand	Asia	ERR6595831	70	2	1	2	Not performed	Not performed	Seng et al., 2023
DR50022A	34926_8#89	2017	Blood	human	Mukdahan	Thailand	Asia	ERR6595834	538	1	1	1	Not performed	Not performed	Seng et al., 2023
DR50201A	34926_8#90	2018	Blood	human	Mukdahan	Thailand	Asia	ERR6595835	23	1	1	1	Not performed	Not performed	Seng et al., 2023
DR50028A	34926_8#91	2017	Sputum	human	Mukdahan	Thailand	Asia	ERS4387335	10	1	1	1	Not performed	Not performed	Seng et al., 2023
DR50031A	34926_8#93	2017	Sputum	human	Mukdahan	Thailand	Asia	ERR6595838	10	1	1	1	Not performed	Not performed	Seng et al., 2023
DR50033A	34926_8#95	2017	Blood	human	Mukdahan	Thailand	Asia	ERS4387337	10	1	1	1	Not performed	Not performed	Seng et al., 2023
DR50204A	34926_8#96	2018	Blood	human	Savannakhet	Laos	Asia	ERS4387437	950	34	1	2	Not performed	Not performed	Seng et al., 2023
DR10083A	34956_7#1	2016	Blood	human	Udon Thani	Thailand	Asia	ERR6717898	10	1	1	1	Not performed	Not performed	Seng et al., 2023
DR10143A	34956_7#10	2017	Pus	human	Udon Thani	Thailand	Asia	ERR6717907	34	4	1	3	Not performed	Not performed	Seng et al., 2023
DR10213A	34956_7#101	2018	Blood	human	Udon Thani	Thailand	Asia	ERR6717998	23	1	1	1	Not performed	Not performed	Seng et al., 2023
DR10214A	34956_7#103	2018	Blood	human	Udon Thani	Thailand	Asia	ERS4387237	23	1	1	1	Not performed	Not performed	Seng et al., 2023
DR10215A	34956_7#105	2018	Blood	human	Udon Thani	Thailand	Asia	ERR6718002	Novel	2	1	2	Not performed	Not performed	Seng et al., 2023
DR10217A	34956_7#110	2017	Blood	human	Udon Thani	Thailand	Asia	ERR6718007	46	3	1	2	Not performed	Not performed	Seng et al., 2023
DR10007A	34956_7#111	2015	Blood	human	Udon Thani	Thailand	Asia	ERR6718008	10	1	1	1	Not performed	Not performed	Seng et al., 2023
DR10220A	34956_7#116	2018	Blood	human	Udon Thani	Thailand	Asia	ERS4387243	1010	1	1	1	Not performed	Not performed	Seng et al., 2023
DR10073A	34956_7#117	2016	Blood	human	Udon Thani	Thailand	Asia	ERS4387144	10	1	1	1	Not performed	Not performed	Seng et al., 2023
DR10075A	34956_7#119	2016	Blood	human	Udon Thani	Thailand	Asia	ERR6718016	10	1	1	1	Not performed	Not performed	Seng et al., 2023
DR10222A	34956_7#120	2018	Blood	human	Udon Thani	Thailand	Asia	ERS4387245	46	3	1	2	Not performed	Not performed	Seng et al., 2023
DR10082A	34956_7#125	2016	Blood	human	Udon Thani	Thailand	Asia	ERS4387169	Novel	1	1	1	Not performed	Not performed	Seng et al., 2023
DR10089A	34956_7#131	2016	Body fluid	human	Udon Thani	Thailand	Asia	ERR6718028	10	1	1	1	Not performed	Not performed	Seng et al., 2023
DR10090A	34956_7#133	2016	Blood	human	Udon Thani	Thailand	Asia	ERS4387175	10	1	1	1	Not performed	Not performed	Seng et al., 2023
DR10093A	34956_7#135	2016	Blood	human	Udon Thani	Thailand	Asia	ERR6718032	10	1	1	1	Not performed	Not performed	Seng et al., 2023
DR10230A	34956_7#136	2018	Blood	human	Udon Thani	Thailand	Asia	ERS4387253	10	1	1	1	Not performed	Not performed	Seng et al., 2023
DR10231A	34956_7#137	2018	Blood	human	Udon Thani	Thailand	Asia	ERR6718034	526	1	1	1	Not performed	Not performed	Seng et al., 2023
DR20080A	34956_7#141	2017	Sputum	human	Khon Kaen	Thailand	Asia	ERR6718038	1848*	2	1	2	Not performed	Not performed	Seng et al., 2023
DR10100A	34956_7#142	2016	Blood	human	Udon Thani	Thailand	Asia	ERS4387179	Novel	2	1	1	Not performed	Not performed	Seng et al., 2023
DR10101A	34956_7#144	2016	Blood	human	Udon Thani	Thailand	Asia	ERR6718041	10	1	1	1	Not performed	Not performed	Seng et al., 2023
DR10104A	34956_7#150	2016	Blood	human	Udon Thani	Thailand	Asia	ERS4387149	10	1	1	1	Not performed	Not performed	Seng et al., 2023
DR20086A	34956_7#154	2017	Blood	human	Khon Kaen	Thailand	Asia	ERR6718051	34	4	1	3	Not performed	Not performed	Seng et al., 2023
DR40058A	34956_7#16	2016	Blood	human	Nakhon Phanom	Thailand	Asia	ERR6717913	1832	60	1	1	Not performed	Not performed	Seng et al., 2023
DR10116A	34956_7#161	2016	Blood	human	Udon Thani	Thailand	Asia	ERS4387155	10	1	1	1	Not performed	Not performed	Seng et al., 2023
DR20090A	34956_7#162	2017	Blood	human	Khon Kaen	Thailand	Asia	ERR6718059	34	4	1	1	Not performed	Not performed	Seng et al., 2023
DR10117A	34956_7#163	2016	Blood	human	Udon Thani	Thailand	Asia	ERS4387157	46	3	1	2	Not performed	Not performed	Seng et al., 2023
DR10121A	34956_7#171	2016	Blood	human	Udon Thani	Thailand	Asia	ERR6718068	10	1	1	1	Not performed	Not performed	Seng et al., 2023
DR30015A	34956_7#176	2016	Blood	human	Udon Thani	Thailand	Asia	ERR6718073	10	1	1	1	Not performed	Not performed	Seng et al., 2023
DR30017A	34956_7#178	2016	Pus	human	Maha Sarakham	Thailand	Asia	ERS4387277	Novel	34	1	2	Not performed	Not performed	Seng et al., 2023
DR30018A	34956_7#179	2016	Blood	human	Khon Kaen	Thailand	Asia	ERR6718076	68	2	1	1	Not performed	Not performed	Seng et al., 2023
DR40114A	34956_7#18	2017	Pus	human	Nakhon Phanom	Thailand	Asia	ERR6717915	48	18	1	2	Not performed	Not performed	Seng et al., 2023
DR10132A	34956_7#184	2016	Blood	human	Udon Thani	Thailand	Asia	ERS4387167	46	3	1	1	Not performed	Not performed	Seng et al., 2023
DR30028A	34956_7#189	2017	Pus	human	Khon Kaen	Thailand	Asia	ERS4387283	220	2	1	MINOR (11)	Not performed	Not performed	Seng et al., 2023
DR10151A	34956_7#19	2017	Blood	human	Udon Thani	Thailand	Asia	ERR6717916	10	1	1	1	Not performed	Not performed	Seng et al., 2023
DR10137A	34956_7#190	2017	Blood	human	Udon Thani	Thailand	Asia	ERR6718087	46	3	1	2	Not performed	Not performed	Seng et al., 2023
DR10138A	34956_7#191	2017	Blood	human	Udon Thani	Thailand	Asia	ERS4387185	34	4	1	3	Not performed	Not performed	Seng et al., 2023
DR30029A	34956_7#192	2018	Pus	human	Khon Kaen	Thailand	Asia	ERR6718089	46	3	1	2	Not performed	Not performed	Seng et al., 2023
DR50045A	34956_7#24	2017	Sputum	human	Savannakhet	Laos	Asia	ERS4387339	10	1	1	2	Not performed	Not performed	Seng et al., 2023
DR10161A	34956_7#28	2017	Blood	human	Udon Thani	Thailand	Asia	ERS4387199	10	1	1	1	Not performed	Not performed	Seng et al., 2023
DR50071A	34956_7#29	2017	Blood	human	Mukdahan	Thailand	Asia	ERR6717926	538	1	1	1	Not performed	Not performed	Seng et al., 2023
DR10085A	34956_7#3	2016	Blood	human	Udon Thani	Thailand	Asia	ERR6717900	10	1	1	1	Not performed	Not performed	Seng et al., 2023
DR10164A	34956_7#32	2017	Blood	human	Udon Thani	Thailand	Asia	ERS4387201	529	17	1	3	Not performed	Not performed	Seng et al., 2023
DR10166A	34956_7#36	2017	Blood	human	Udon Thani	Thailand	Asia	ERR6717933	10	1	1	1	Not performed	Not performed	Seng et al., 2023
DR60020A	34956_7#37	2017	Blood	human	Roi Et	Thailand	Asia	ERS4387450	Novel	1	1	1	Not performed	Not performed	Seng et al., 2023
DR10169A	34956_7#38	2017	Blood	human	Udon Thani	Thailand	Asia	ERS4387203	1315	55	1	MINOR (13)	Not performed	Not performed	Seng et al., 2023
DR10172A	34956_7#40	2017	Blood	human	Udon Thani	Thailand	Asia	ERS4387205	10	1	1	1	Not performed	Not performed	Seng et al., 2023
DR60035A	34956_7#41	2017	Blood	human	Roi Et	Thailand	Asia	ERR6717938	99	3	1	1	Not performed	Not performed	Seng et al., 2023
DR60038A	34956_7#43	2017	Blood	human	Roi Et	Thailand	Asia	ERS4387458	50	3	1	2	Not performed	Not performed	Seng et al., 2023
DR60045A	34956_7#45	2017	Blood	human	Roi Et	Thailand	Asia	ERS4387460	211	18	1	2	Not performed	Not performed	Seng et al., 2023
DR60059A	34956_7#51	2017	Sputum	human	Roi Et	Thailand	Asia	ERS4387478	10	1	1	1	Not performed	Not performed	Seng et al., 2023
DR10182A	34956_7#52	2017	Pus	human	Udon Thani	Thailand	Asia	ERS4387211	Novel	46	1	2	Not performed	Not performed	Seng et al., 2023
DR10187A	34956_7#57	2017	Body fluid	human	Udon Thani	Thailand	Asia	ERS4387213	70	2	1	1	Not performed	Not performed	Seng et al., 2023
DR10189A	34956_7#61	2017	Pus	human	Udon Thani	Thailand	Asia	ERS4387215	10	1	1	1	Not performed	Not performed	Seng et al., 2023
DR70033A	34956_7#66	2017	Blood	human	Buriram	Thailand	Asia	ERR6717963	831	12	1	1	Not performed	Not performed	Seng et al., 2023
DR80088A	34956_7#68	2017	Blood	human	Surin	Thailand	Asia	ERS4387620	498	9	1	3	Not performed	Not performed	Seng et al., 2023
DR10193A	34956_7#70	2017	Body fluid	human	Udon Thani	Thailand	Asia	ERR6717967	34	4	1	3	Not performed	Not performed	Seng et al., 2023
DR10195A	34956_7#74	2017	Blood	human	Udon Thani	Thailand	Asia	ERR6717971	526	1	1	1	Not performed	Not performed	Seng et al., 2023
DR10196A	34956_7#76	2017	Body fluid	human	Udon Thani	Thailand	Asia	ERS4387223	17	1	1	1	Not performed	Not performed	Seng et al., 2023
DR10200A	34956_7#82	2017	Blood	human	Udon Thani	Thailand	Asia	ERR6717979	10	1	1	1	Not performed	Not performed	Seng et al., 2023
DR10201A	34956_7#84	2017	Blood	human	Udon Thani	Thailand	Asia	ERR6717981	10	1	1	1	Not performed	Not performed	Seng et al., 2023
DR40031A	34956_7#9	2016	Blood	human	Nakhon Phanom	Thailand	Asia	ERS4387291	315	7	1	2	Not performed	Not performed	Seng et al., 2023
DR10208A	34956_7#94	2018	Blood	human	Udon Thani	Thailand	Asia	ERR6717991	10	1	1	1	Not performed	Not performed	Seng et al., 2023
DR10210A	34956_7#95	2018	Blood	human	Udon Thani	Thailand	Asia	ERS4387233	10	1	1	1	Not performed	Not performed	Seng et al., 2023
DR10212A	34956_7#99	2018	Body fluid	human	Udon Thani	Thailand	Asia	ERS4387235	10	1	1	1	Not performed	Not performed	Seng et al., 2023
DR80171A	34957_1#1	2018	Blood	human	Surin	Thailand	Asia	ERS4387694	34	4	1	3	Not performed	Not performed	Seng et al., 2023
DR80179A	34957_1#18	2018	Pus	human	Surin	Thailand	Asia	ERS4387706	Novel	1	1	1	Not performed	Not performed	Seng et al., 2023
DR90002A	34957_1#22	2017	Pus	human	Sisaket	Thailand	Asia	ERS4387708	219	14	1	2	Not performed	Not performed	Seng et al., 2023
DR90032A	34957_1#26	2017	Blood	human	Sisaket	Thailand	Asia	ERS4387710	180	21	1	2	Not performed	Not performed	Seng et al., 2023
DR90042A	34957_1#29	2017	Blood	human	Sisaket	Thailand	Asia	ERS2693870, ERS4387711	526	1	1	1	Not performed	Not performed	Seng et al., 2023
DR80172A	34957_1#3	2018	Blood	human	Surin	Thailand	Asia	ERR6595940	174	8	1	2	Not performed	Not performed	Seng et al., 2023
DR90049A	34957_1#37	2017	Blood	human	Sisaket	Thailand	Asia	ERS4387716	207	5	1	2	Not performed	Not performed	Seng et al., 2023
DR90077A	34957_1#39	2018	Blood	human	Sisaket	Thailand	Asia	ERR6595976	10	1	1	1	Not performed	Not performed	Seng et al., 2023
DR90081A	34957_1#47	2018	Tissue	human	Sisaket	Thailand	Asia	ERR6595984	205	11	1	2	Not performed	Not performed	Seng et al., 2023
DR90083A	34957_1#51	2018	Blood	human	Sisaket	Thailand	Asia	ERR6595988	300	40	1	3	Not performed	Not performed	Seng et al., 2023
DR90090A	34957_1#66	2018	Blood	human	Sisaket	Thailand	Asia	ERS4387730	197	15	1	2	Not performed	Not performed	Seng et al., 2023
DR90093A	34957_1#71	2018	Blood	human	Sisaket	Thailand	Asia	ERR6596008	50	14	1	2	Not performed	Not performed	Seng et al., 2023
DR90094A	34957_1#73	2018	Blood	human	Sisaket	Thailand	Asia	ERS4387734	309	23	1	2	Not performed	Not performed	Seng et al., 2023
DR90100A	34957_1#85	2018	Blood	human	Sisaket	Thailand	Asia	ERS4387736	70	2	1	1	Not performed	Not performed	Seng et al., 2023
DR80175A	34957_1#9	2018	Blood	human	Siem Reap	Cambodia	Asia	ERS4387698	1846	33	1	2	Not performed	Not performed	Seng et al., 2023
DR10136A	27035_8#113	2017	Blood	human	Udon Thani	Thailand	Asia	ERS2693287	70	2	2	2	Not performed	Not performed	Seng et al., 2023
DR10144A	27035_8#114	2017	Blood	human	Udon Thani	Thailand	Asia	ERS2693288	512	2	2	2	Not performed	Not performed	Seng et al., 2023
DR10162A	27035_8#123	2017	Blood	human	Udon Thani	Thailand	Asia	ERS2693297	512	2	2	2	Not performed	Not performed	Seng et al., 2023
DR10167A	27035_8#124	2017	Blood	human	Udon Thani	Thailand	Asia	ERS2693298	507	2	2	2	Not performed	Not performed	Seng et al., 2023
DR10168A	27035_8#125	2017	Body fluid	human	Udon Thani	Thailand	Asia	ERS2693299	70	2	2	2	Not performed	Not performed	Seng et al., 2023
DR10167A	27035_8#126	2017	Blood	human	Udon Thani	Thailand	Asia	ERS2693300	70	2	2	2	Not performed	Not performed	Seng et al., 2023
DR10199A	27035_8#134	2017	Blood	human	Udon Thani	Thailand	Asia	ERS2693308	70	2	2	2	Not performed	Not performed	Seng et al., 2023
DR10207A	27035_8#136	2018	Sputum	human	Udon Thani	Thailand	Asia	ERS2693310	70	2	2	MINOR (9)	Not performed	Not performed	Seng et al., 2023
DR10209A	27035_8#137	2018	Blood	human	Udon Thani	Thailand	Asia	ERS2693311	70	2	2	2	Not performed	Not performed	Seng et al., 2023
DR20002A	27035_8#139	2015	Blood	human	Khon Kaen	Thailand	Asia	ERS2693315	70	2	2	2	Not performed	Not performed	Seng et al., 2023
DR20003A	27035_8#140	2015	Blood	human	Khon Kaen	Thailand	Asia	ERS2693316	70	2	2	2	Not performed	Not performed	Seng et al., 2023
DR20016A	27035_8#153	2016	Blood	human	Khon Kaen	Thailand	Asia	ERS2693329	70	2	2	2	Not performed	Not performed	Seng et al., 2023
DR20017A	27035_8#154	2016	Blood	human	Khon Kaen	Thailand	Asia	ERS2693330	70	2	2	2	Not performed	Not performed	Seng et al., 2023
DR20019A	27035_8#156	2016	Blood	human	Khon Kaen	Thailand	Asia	ERS2693332	70	2	2	2	Not performed	Not performed	Seng et al., 2023
DR20021A	27035_8#158	2016	Blood	human	Khon Kaen	Thailand	Asia	ERS2693334	70	2	2	MINOR (8)	Performed	Not performed	Seng et al., 2023
DR40015A	27035_8#16	2015	Blood	human	Nakhon Phanom	Thailand	Asia	ERS2693410	1854	2	2	2	Not performed	Not performed	Seng et al., 2023
DR20023A	27035_8#160	2016	Blood	human	Khon Kaen	Thailand	Asia	ERS2693336	70	2	2	MINOR (6)	Not performed	Not performed	Seng et al., 2023
DR20025A	27035_8#162	2016	Blood	human	Maha Sarakham	Thailand	Asia	ERS2693338	70	2	2	MINOR (8)	Not performed	Not performed	Seng et al., 2023
DR20026A	27035_8#163	2016	Blood	human	Khon Kaen	Thailand	Asia	ERS2693339	70	2	2	MINOR (6)	Not performed	Not performed	Seng et al., 2023
DR20031A	27035_8#166	2016	Blood	human	Khon Kaen	Thailand	Asia	ERS2693342	70	2	2	MINOR (6)	Not performed	Not performed	Seng et al., 2023
DR20032A	27035_8#167	2016	Blood	human	Khon Kaen	Thailand	Asia	ERS2693343	70	2	2	2	Not performed	Not performed	Seng et al., 2023
DR20033A	27035_8#168	2016	Body fluid	human	Khon Kaen	Thailand	Asia	ERS2693344	70	2	2	2	Not performed	Not performed	Seng et al., 2023
DR20035A	27035_8#170	2016	Tissue	human	Khon Kaen	Thailand	Asia	ERS2693346	70	2	2	2	Not performed	Not performed	Seng et al., 2023
DR20038A	27035_8#172	2016	Blood	human	Khon Kaen	Thailand	Asia	ERS2693348	220	2	2	2	Not performed	Not performed	Seng et al., 2023
DR20052A	27035_8#185	2016	Sputum	human	Khon Kaen	Thailand	Asia	ERS2693361	70	2	2	2	Not performed	Not performed	Seng et al., 2023
DR20054A	27035_8#187	2016	Blood	human	Khon Kaen	Thailand	Asia	ERS2693363	70	2	2	2	Not performed	Not performed	Seng et al., 2023
DR40067A	27035_8#22	2016	Blood	human	Nakhon Phanom	Thailand	Asia	ERS2693451	366	36	2	2	Not performed	Not performed	Seng et al., 2023
DR10001A	27035_8#28	2015	Blood	human	Udon Thani	Thailand	Asia	ERS2693201	220	2	2	2	Not performed	Not performed	Seng et al., 2023
DR10002A	27035_8#29	2015	Blood	human	Udon Thani	Thailand	Asia	ERS2693202	512	2	2	2	Not performed	Not performed	Seng et al., 2023
DR10004A	27035_8#31	2015	Blood	human	Udon Thani	Thailand	Asia	ERS2693204	70	2	2	2	Not performed	Not performed	Seng et al., 2023
DR10011A	27035_8#34	2015	Blood	human	Udon Thani	Thailand	Asia	ERS2693207	70	2	2	2	Not performed	Not performed	Seng et al., 2023
DR10016A	27035_8#37	2015	Blood	human	Udon Thani	Thailand	Asia	ERS2693211	84	2	2	2	Not performed	Not performed	Seng et al., 2023
DR10019A	27035_8#40	2015	Blood	human	Udon Thani	Thailand	Asia	ERS2693214	70	2	2	2	Not performed	Not performed	Seng et al., 2023
DR10025A	27035_8#46	2015	Blood	human	Udon Thani	Thailand	Asia	ERS2693220	512	2	2	2	Performed	Not performed	Seng et al., 2023
DR10033A	27035_8#54	2015	Pus	human	Udon Thani	Thailand	Asia	ERS2693228	70	2	2	2	Not performed	Not performed	Seng et al., 2023
DR10034A	27035_8#55	2015	Sputum	human	Udon Thani	Thailand	Asia	ERS2693229	513	2	2	1	Not performed	Not performed	Seng et al., 2023
DR10036A	27035_8#57	2015	Blood	human	Udon Thani	Thailand	Asia	ERS2693231	70	2	2	1	Not performed	Not performed	Seng et al., 2023
DR10037A	27035_8#58	2016	Pus	human	Udon Thani	Thailand	Asia	ERS2693232	70	2	2	1	Not performed	Not performed	Seng et al., 2023
DR10048A	27035_8#67	2016	Blood	human	Udon Thani	Thailand	Asia	ERS2693241	512	2	2	1	Not performed	Not performed	Seng et al., 2023
DR10050A	27035_8#69	2016	Blood	human	Udon Thani	Thailand	Asia	ERS2693243	70	2	2	1	Not performed	Not performed	Seng et al., 2023
DR10055A	27035_8#74	2016	Blood	human	Udon Thani	Thailand	Asia	ERS2693248	507	2	2	1	Not performed	Not performed	Seng et al., 2023
DR10067A	27035_8#85	2016	Blood	human	Udon Thani	Thailand	Asia	ERS2693259	220	2	2	1	Not performed	Not performed	Seng et al., 2023
DR10068A	27035_8#86	2016	Blood	human	Udon Thani	Thailand	Asia	ERS2693260	220	2	2	1	Not performed	Not performed	Seng et al., 2023
DR10080A	27035_8#95	2016	Blood	human	Udon Thani	Thailand	Asia	ERS2693269	70	2	2	2	Not performed	Not performed	Seng et al., 2023
DR70016A	27045_7#100	2017	Blood	human	Buriram	Thailand	Asia	ERS2693673	70	2	2	1	Not performed	Not performed	Seng et al., 2023
DR70018A	27045_7#102	2017	Sputum	human	Buriram	Thailand	Asia	ERS2693675	51	19	2	2	Not performed	Not performed	Seng et al., 2023
DR70019A	27045_7#103	2017	Blood	human	Buriram	Thailand	Asia	ERS2693676	70	2	2	1	Not performed	Not performed	Seng et al., 2023
DR70020A	27045_7#104	2017	Blood	human	Buriram	Thailand	Asia	ERS2693677	51	19	2	1	Not performed	Not performed	Seng et al., 2023
DR70026A	27045_7#110	2017	Pus	human	Buriram	Thailand	Asia	ERS2693683	157	2	2	1	Not performed	Not performed	Seng et al., 2023
DR70028A	27045_7#112	2017	Blood	human	Buriram	Thailand	Asia	ERS2693685	70	2	2	2	Not performed	Not performed	Seng et al., 2023
DR70042A	27045_7#122	2017	Sputum	human	Buriram	Thailand	Asia	ERS2693695	157	2	2	2	Not performed	Not performed	Seng et al., 2023
DR70049A	27045_7#129	2017	Blood	human	Buriram	Thailand	Asia	ERS2693702	70	2	2	1	Not performed	Not performed	Seng et al., 2023
DR70067A	27045_7#147	2017	Pus	human	Buriram	Thailand	Asia	ERS2693720	70	2	2	1	Not performed	Not performed	Seng et al., 2023
DR70074A	27045_7#154	2018	Blood	human	Buriram	Thailand	Asia	ERS2693727	70	2	2	2	Not performed	Not performed	Seng et al., 2023
DR70080A	27045_7#160	2018	Sputum	human	Buriram	Thailand	Asia	ERS2693733	512	2	2	1	Not performed	Not performed	Seng et al., 2023
DR70095A	27045_7#175	2018	Blood	human	Buriram	Thailand	Asia	ERS2693748	511	2	2	1	Not performed	Not performed	Seng et al., 2023
DR70097A	27045_7#177	2018	Blood	human	Buriram	Thailand	Asia	ERS2693750	70	2	2	1	Not performed	Not performed	Seng et al., 2023
DR80004A	27045_7#180	2017	Blood	human	Surin	Thailand	Asia	ERS2693753	32	2	2	1	Not performed	Not performed	Seng et al., 2023
DR80006A	27045_7#182	2017	sputum	human	Surin	Thailand	Asia	ERS2693755	70	2	2	1	Not performed	Not performed	Seng et al., 2023
DR60019A	27045_7#21	2017	Blood	human	Roi Et	Thailand	Asia	ERS2693594	157	2	2	1	Not performed	Not performed	Seng et al., 2023
DR60024A	27045_7#24	2017	Blood	human	Roi Et	Thailand	Asia	ERS2693597	1823	2	2	1	Not performed	Not performed	Seng et al., 2023
DR60040A	27045_7#32	2017	Blood	human	Roi Et	Thailand	Asia	ERS2693605	70	2	2	1	Not performed	Not performed	Seng et al., 2023
DR60044A	27045_7#36	2017	Blood	human	Roi Et	Thailand	Asia	ERS2693609	70	2	2	1	Not performed	Not performed	Seng et al., 2023
DR60049A	27045_7#38	2017	Blood	human	Roi Et	Thailand	Asia	ERS2693611	70	2	2	1	Not performed	Not performed	Seng et al., 2023
DR60056A	27045_7#43	2017	Blood	human	Roi Et	Thailand	Asia	ERS2693616	70	2	2	2	Not performed	Not performed	Seng et al., 2023
DR60063A	27045_7#47	2017	Blood	human	Roi Et	Thailand	Asia	ERS2693620	70	2	2	1	Not performed	Not performed	Seng et al., 2023
DR60065A	27045_7#49	2017	Blood	human	Roi Et	Thailand	Asia	ERS2693622	543	2	2	2	Not performed	Not performed	Seng et al., 2023
DR60076A	27045_7#58	2017	Blood	human	Roi Et	Thailand	Asia	ERS2693631	512	2	2	1	Not performed	Not performed	Seng et al., 2023
DR60078A	27045_7#60	2017	Blood	human	Roi Et	Thailand	Asia	ERS2693633	70	2	2	2	Not performed	Not performed	Seng et al., 2023
DR60091A	27045_7#68	2017	Blood	human	Roi Et	Thailand	Asia	ERS2693641	70	2	2	1	Not performed	Not performed	Seng et al., 2023
DR50138A	27045_7#7	2018	Sputum	human	Mukdahan	Thailand	Asia	ERS2693580	512	2	2	1	Not performed	Not performed	Seng et al., 2023
DR60110A	27045_7#79	2018	Blood	human	Roi Et	Thailand	Asia	ERS2693652	654	2	2	2	Not performed	Not performed	Seng et al., 2023
DR60119A	27045_7#83	2018	Pus	human	Roi Et	Thailand	Asia	ERS2693656	70	2	2	1	Not performed	Not performed	Seng et al., 2023
DR70006A	27045_7#92	2017	Blood	human	Buriram	Thailand	Asia	ERS2693665	70	2	2	1	Not performed	Not performed	Seng et al., 2023
DR90046A	27045_8#106	2017	Blood	human	Sisaket	Thailand	Asia	ERS2693873	70	2	2	1	Not performed	Not performed	Seng et al., 2023
DR90052A	27045_8#109	2017	Urine	human	Sisaket	Thailand	Asia	ERS2693876	201	2	2	1	Not performed	Not performed	Seng et al., 2023
DR90068A	27045_8#125	2017	Sputum	human	Sisaket	Thailand	Asia	ERS2693892	70	2	2	1	Not performed	Not performed	Seng et al., 2023
DR80035A	27045_8#16	2017	Blood	human	Surin	Thailand	Asia	ERS2693783	70	2	2	1	Not performed	Not performed	Seng et al., 2023
DR80036A	27045_8#17	2017	Pus	human	Surin	Thailand	Asia	ERS2693784	70	2	2	1	Not performed	Not performed	Seng et al., 2023
DR80050A	27045_8#30	2017	Body fluid	human	Surin	Thailand	Asia	ERS2693797	1868	2	2	2	Not performed	Not performed	Seng et al., 2023
DR80054A	27045_8#32	2017	Blood	human	Surin	Thailand	Asia	ERS2693799	1823	2	2	1	Not performed	Not performed	Seng et al., 2023
DR80076A	27045_8#53	2017	Blood	human	Surin	Thailand	Asia	ERS2693818	70	2	2	2	Not performed	Not performed	Seng et al., 2023
DR80080A	27045_8#55	2017	Blood	human	Surin	Thailand	Asia	ERS2693820	512	2	2	2	Not performed	Not performed	Seng et al., 2023
DR80081A	27045_8#56	2017	Blood	human	Surin	Thailand	Asia	ERS2693821	70	2	2	1	Not performed	Not performed	Seng et al., 2023
DR80084A	27045_8#59	2017	Blood	human	Surin	Thailand	Asia	ERS2693824	70	2	2	1	Not performed	Not performed	Seng et al., 2023
DR80102A	27045_8#64	2018	Blood	human	Surin	Thailand	Asia	ERS2693829	70	2	2	1	Not performed	Not performed	Seng et al., 2023
DR90021A	27045_8#86	2017	Pus	human	Sisaket	Thailand	Asia	ERS2693851	70	2	2	3	Not performed	Not performed	Seng et al., 2023
DR90029A	27045_8#94	2017	Blood	human	Sisaket	Thailand	Asia	ERS2693859	70	2	2	3	Not performed	Not performed	Seng et al., 2023
DR20060A	27097_8#1	2017	Sputum	human	Khon Kaen	Thailand	Asia	ERS2693369	70	2	2	3	Not performed	Not performed	Seng et al., 2023
DR20070A	27097_8#10	2017	Sputum	human	Khon Kaen	Thailand	Asia	ERS2693378	654	2	2	2	Not performed	Not performed	Seng et al., 2023
DR40105A	27097_8#102	2017	Sputum	human	Nakhon Phanom	Thailand	Asia	ERS2693480	70	2	2	3	Not performed	Not performed	Seng et al., 2023
DR40118A	27097_8#110	2017	Sputum	human	Nakhon Phanom	Thailand	Asia	ERS2693489	70	2	2	3	Not performed	Not performed	Seng et al., 2023
DR50009A	27097_8#119	2017	Blood	human	Mukdahan	Thailand	Asia	ERS2693498	70	2	2	3	Not performed	Not performed	Seng et al., 2023
DR20072A	27097_8#12	2017	Blood	human	Maha Sarakham	Thailand	Asia	ERS2693380	70	2	2	1	Not performed	Not performed	Seng et al., 2023
DR50014A	27097_8#123	2017	Blood	human	Mukdahan	Thailand	Asia	ERS2693502	70	2	2	3	Not performed	Not performed	Seng et al., 2023
DR50017A	27097_8#124	2017	Blood	human	Mukdahan	Thailand	Asia	ERS2693503	1855	2	2	3	Not performed	Not performed	Seng et al., 2023
DR50019A	27097_8#126	2017	Pus	human	Mukdahan	Thailand	Asia	ERS2693505	1856	2	2	3	Not performed	Not performed	Seng et al., 2023
DR50021A	27097_8#128	2017	Blood	human	Mukdahan	Thailand	Asia	ERS2693507	70	2	2	2	Not performed	Not performed	Seng et al., 2023
DR50025A	27097_8#131	2017	Pus	human	Mukdahan	Thailand	Asia	ERS2693510	70	2	2	3	Not performed	Not performed	Seng et al., 2023
DR50036A	27097_8#139	2017	Sputum	human	Mukdahan	Thailand	Asia	ERS2693518	70	2	2	3	Not performed	Not performed	Seng et al., 2023
DR50037A	27097_8#140	2017	Urine	human	Mukdahan	Thailand	Asia	ERS2693519	70	2	2	MINOR (15)	Not performed	Not performed	Seng et al., 2023
DR50062A	27097_8#160	2017	Blood	human	Champasak	Laos	Asia	ERS2693558	17	2	2	MINOR (16)	Not performed	Not performed	Seng et al., 2023
DR50072A	27097_8#165	2017	Blood	human	Mukdahan	Thailand	Asia	ERS2693536	513	2	2	3	Not performed	Not performed	Seng et al., 2023
DR50077A	27097_8#169	2017	Blood	human	Mukdahan	Thailand	Asia	ERS2693540	70	2	2	3	Not performed	Not performed	Seng et al., 2023
DR20079A	27097_8#17	2017	Body fluid	human	Khon Kaen	Thailand	Asia	ERS2693385	70	2	2	3	Not performed	Not performed	Seng et al., 2023
DR50079A	27097_8#170	2017	Body fluid	human	Mukdahan	Thailand	Asia	ERS2693542	654	2	2	2	Not performed	Not performed	Seng et al., 2023
DR50080A	27097_8#171	2017	Blood	human	Mukdahan	Thailand	Asia	ERS2693543	84	2	2	3	Not performed	Not performed	Seng et al., 2023
DR50085A	27097_8#174	2017	Pus	human	Mukdahan	Thailand	Asia	ERS2693546	220	2	2	2	Not performed	Not performed	Seng et al., 2023
DR50089A	27097_8#175	2017	Blood	human	Mukdahan	Thailand	Asia	ERS2693547	70	2	2	2	Not performed	Not performed	Seng et al., 2023
DR50100A	27097_8#183	2017	Pus	human	Mukdahan	Thailand	Asia	ERS2693564	654	2	2	3	Not performed	Not performed	Seng et al., 2023
DR50110A	27097_8#191	2017	Blood	human	Mukdahan	Thailand	Asia	ERS2693572	70	2	2	3	Not performed	Not performed	Seng et al., 2023
DR30007A	27097_8#24	2016	Blood	human	Mukdahan	Thailand	Asia	ERS2693392	84	2	2	3	Not performed	Not performed	Seng et al., 2023
DR30008A	27097_8#25	2016	Blood	human	Khon Kaen	Thailand	Asia	ERS2693393	70	2	2	3	Not performed	Not performed	Seng et al., 2023
DR30012A	27097_8#27	2016	Pus	human	Maha Sarakham	Thailand	Asia	ERS2693396	70	2	2	3	Not performed	Not performed	Seng et al., 2023
DR20063A	27097_8#4	2017	Blood	human	Khon Kaen	Thailand	Asia	ERS2693372	70	2	2	3	Not performed	Not performed	Seng et al., 2023
DR40030A	27097_8#48	2016	Sputum	human	Nakhon Phanom	Thailand	Asia	ERS2693422	70	2	2	3	Not performed	Not performed	Seng et al., 2023
DR20064A	27097_8#5	2017	Sputum	human	Khon Kaen	Thailand	Asia	ERS2693373	1782	17	2	3	Not performed	Not performed	Seng et al., 2023
DR20065A	27097_8#6	2017	Blood	human	Khon Kaen	Thailand	Asia	ERS2693374	70	2	2	3	Not performed	Not performed	Seng et al., 2023
DR40047A	27097_8#60	2016	Blood	human	Nakhon Phanom	Thailand	Asia	ERS2693436	70	2	2	1	Not performed	Not performed	Seng et al., 2023
DR20067A	27097_8#7	2017	Blood	human	Maha Sarakham	Thailand	Asia	ERS2693375	70	2	2	3	Not performed	Not performed	Seng et al., 2023
DR40073A	27097_8#79	2016	Blood	human	Nakhon Phanom	Thailand	Asia	ERS2693456	68	2	2	3	Not performed	Not performed	Seng et al., 2023
DR20068A	27097_8#8	2017	Sputum	human	Khon Kaen	Thailand	Asia	ERS2693376	70	2	2	3	Not performed	Not performed	Seng et al., 2023
DR40086A	27097_8#86	2017	Sputum	human	Nakhon Phanom	Thailand	Asia	ERS2693463	1844	2	2	2	Not performed	Not performed	Seng et al., 2023
DR20069A	27097_8#9	2017	Blood	human	Khon Kaen	Thailand	Asia	ERS2693377	512	2	2	3	Not performed	Not performed	Seng et al., 2023
DR70113A	34873_7#1	2018	Sputum	human	Buriram	Thailand	Asia	ERR6560159	512	2	2	3	Not performed	Not performed	Seng et al., 2023
DR60182A	34873_7#120	2018	Blood	human	Roi Et	Thailand	Asia	ERS4387558	1823	2	2	3	Not performed	Not performed	Seng et al., 2023
DR80136A	34873_7#123	2018	Blood	human	Surin	Thailand	Asia	ERR6560280	220	2	2	3	Not performed	Not performed	Seng et al., 2023
DR60187A	34873_7#130	2018	Sputum	human	Roi Et	Thailand	Asia	ERR6560287	32	2	2	2	Not performed	Not performed	Seng et al., 2023
DR60188A	34873_7#132	2018	Blood	human	Roi Et	Thailand	Asia	ERS4387564	70	2	2	2	Not performed	Not performed	Seng et al., 2023
DR60192A	34873_7#139	2018	Blood	human	Roi Et	Thailand	Asia	ERS4387568	654	2	2	2	Not performed	Not performed	Seng et al., 2023
DR80144A	34873_7#140	2018	Sputum	human	Surin	Thailand	Asia	ERR6560297	70	2	2	3	Not performed	Not performed	Seng et al., 2023
DR80145A	34873_7#142	2018	Blood	human	Surin	Thailand	Asia	ERS4387668	32	2	2	3	Not performed	Not performed	Seng et al., 2023
DR80147A	34873_7#146	2018	Blood	human	Surin	Thailand	Asia	ERS4387670	512	2	2	2	Not performed	Not performed	Seng et al., 2023
DR60128A	34873_7#17	2018	Pus	human	Roi Et	Thailand	Asia	ERS4387504	70	2	2	3	Not performed	Not performed	Seng et al., 2023
DR60130A	34873_7#21	2018	Blood	human	Roi Et	Thailand	Asia	ERS4387506	70	2	2	2	Not performed	Not performed	Seng et al., 2023
DR70126A	34873_7#26	2018	Blood	human	Buriram	Thailand	Asia	ERS4387609	70	2	2	3	Not performed	Not performed	Seng et al., 2023
DR60135A	34873_7#32	2018	Blood	human	Roi Et	Thailand	Asia	ERR6560190	70	2	2	2	Not performed	Not performed	Seng et al., 2023
DR60139A	34873_7#40	2018	Blood	human	Roi Et	Thailand	Asia	ERS4387524	70	2	2	3	Not performed	Not performed	Seng et al., 2023
DR80079A	34873_7#41	2017	Blood	human	Surin	Thailand	Asia	ERR6560199	512	2	2	3	Not performed	Not performed	Seng et al., 2023
DR60141A	34873_7#44	2018	Blood	human	Roi Et	Thailand	Asia	ERR6560202	70	2	2	3	Not performed	Not performed	Seng et al., 2023
DR60143A	34873_7#48	2018	Sputum	human	Roi Et	Thailand	Asia	ERR6560206	70*	2	2	3	Not performed	Not performed	Seng et al., 2023
DR60146A	34873_7#54	2018	Blood	human	Roi Et	Thailand	Asia	ERS4387530	157	2	2	2	Not performed	Not performed	Seng et al., 2023
DR60149A	34873_7#57	2018	Blood	human	Roi Et	Thailand	Asia	ERR6560214	70	2	2	3	Not performed	Not performed	Seng et al., 2023
DR60150A	34873_7#59	2018	Blood	human	Roi Et	Thailand	Asia	ERS4387534	70	2	2	3	Not performed	Not performed	Seng et al., 2023
DR80107A	34873_7#71	2018	Blood	human	Surin	Thailand	Asia	ERR6560228	70	2	2	3	Not performed	Not performed	Seng et al., 2023
DR60120A	34873_7#8	2018	Blood	human	Roi Et	Thailand	Asia	ERR6560166	70	2	2	3	Not performed	Not performed	Seng et al., 2023
DR60167A	34873_7#90	2018	sputum	human	Roi Et	Thailand	Asia	ERR6560247	70	2	2	3	Not performed	Not performed	Seng et al., 2023
DR60170A	34873_7#95	2018	Blood	human	Roi Et	Thailand	Asia	ERS4387516	201	2	2	1	Not performed	Not performed	Seng et al., 2023
DR30030A	34926_8#1	2018	Blood	human	Khon Kaen	Thailand	Asia	ERS4387285	32	2	2	3	Not performed	Not performed	Seng et al., 2023
DR50208A	34926_8#103	2018	Blood	human	Mukdahan	Thailand	Asia	ERS4387441	1856	2	2	3	Not performed	Not performed	Seng et al., 2023
DR50069A	34926_8#104	2017	Sputum	human	Mukdahan	Thailand	Asia	ERR6595849	84	2	2	3	Not performed	Not performed	Seng et al., 2023
DR50216A	34926_8#117	2018	Blood	human	Mukdahan	Thailand	Asia	ERS4387466	512	2	2	3	Not performed	Not performed	Seng et al., 2023
DR50217A	34926_8#119	2018	Blood	human	Mukdahan	Thailand	Asia	ERR6595864	1856	2	2	3	Not performed	Not performed	Seng et al., 2023
DR50218A	34926_8#121	2018	Blood	human	Mukdahan	Thailand	Asia	ERS4387468	230	2	2	3	Not performed	Not performed	Seng et al., 2023
DR50220A	34926_8#126	2018	Pus	human	Mukdahan	Thailand	Asia	ERS4387470	32	2	2	3	Not performed	Not performed	Seng et al., 2023
DR50222A	34926_8#130	2018	Blood	human	Mukdahan	Thailand	Asia	ERS4387472	70	2	2	3	Not performed	Not performed	Seng et al., 2023
DR50120A	34926_8#135	2017	Sputum	human	Mukdahan	Thailand	Asia	ERR6595880	70	2	2	3	Not performed	Not performed	Seng et al., 2023
DR50225A	34926_8#136	2018	Blood	human	Mukdahan	Thailand	Asia	ERR6595881	70	2	2	3	Not performed	Not performed	Seng et al., 2023
DR50123A	34926_8#140	2017	Sputum	human	Mukdahan	Thailand	Asia	ERR6595885	70	2	2	3	Not performed	Not performed	Seng et al., 2023
DR60007A	34926_8#141	2017	Blood	human	Roi Et	Thailand	Asia	ERS4387448	70	2	2	3	Not performed	Not performed	Seng et al., 2023
DR60017A	34926_8#145	2017	Blood	human	Roi Et	Thailand	Asia	ERR6595890	70	2	2	3	Not performed	Not performed	Seng et al., 2023
DR50133A	34926_8#154	2017	Sputum	human	Mukdahan	Thailand	Asia	ERR6595899	70	2	2	3	Not performed	Not performed	Seng et al., 2023
DR50135A	34926_8#158	2018	Blood	human	Mukdahan	Thailand	Asia	ERR6595903	512	2	2	3	Not performed	Not performed	Seng et al., 2023
DR40085A	34926_8#16	2017	Blood	human	Nakhon Phanom	Thailand	Asia	ERS4387297	70	2	2	3	Not performed	Not performed	Seng et al., 2023
DR60068A	34926_8#163	2017	Blood	human	Roi Et	Thailand	Asia	ERS4387480	654	2	2	3	Not performed	Not performed	Seng et al., 2023
DR50141A	34926_8#164	2018	Blood	human	Mukdahan	Thailand	Asia	ERS4387406	70	2	2	3	Not performed	Not performed	Seng et al., 2023
DR60082A	34926_8#172	2017	Body fluid	human	Roi Et	Thailand	Asia	ERS4387484	70	2	2	3	Not performed	Not performed	Seng et al., 2023
DR60088A	34926_8#176	2017	Blood	human	Roi Et	Thailand	Asia	ERS4387486	70	2	2	3	Not performed	Not performed	Seng et al., 2023
DR50154A	34926_8#188	2018	Sputum	human	Mukdahan	Thailand	Asia	ERR6595933	70	2	2	2	Not performed	Not performed	Seng et al., 2023
DR50166A	34926_8#19	2018	Blood	human	Mukdahan	Thailand	Asia	ERS4387394	70	2	2	2	Not performed	Not performed	Seng et al., 2023
DR50156A	34926_8#192	2018	Sputum	human	Mukdahan	Thailand	Asia	ERS4387384	70	2	2	2	Not performed	Not performed	Seng et al., 2023
DR40127A	34926_8#22	2018	Sputum	human	Nakhon Phanom	Thailand	Asia	ERS4387301	70	2	2	3	Not performed	Not performed	Seng et al., 2023
DR40130A	34926_8#26	2018	Sputum	human	Nakhon Phanom	Thailand	Asia	ERS4387303	512	2	2	2	Performed	Performed	Seng et al., 2023
DR50171A	34926_8#29	2018	Blood	human	Mukdahan	Thailand	Asia	ERR6595774	Novel	2	2	3	Not performed	Not performed	Seng et al., 2023
DR50172A	34926_8#31	2018	Pus	human	Mukdahan	Thailand	Asia	ERS4387400	70	2	2	3	Not performed	Not performed	Seng et al., 2023
DR50177A	34926_8#42	2018	Blood	human	Mukdahan	Thailand	Asia	ERR6595787	70	2	2	3	Not performed	Not performed	Seng et al., 2023
DR50179A	34926_8#46	2018	Blood	human	Savannakhet	Laos	Asia	ERX6222271	306	2	2	3	Not performed	Not performed	Seng et al., 2023
DR50180A	34926_8#48	2018	Blood	human	Mukdahan	Thailand	Asia	ERS4387413	70	2	2	3	Not performed	Not performed	Seng et al., 2023
DR40144A	34926_8#49	2018	Blood	human	Nakhon Phanom	Thailand	Asia	ERR6595794	70*	2	2	3	Not performed	Not performed	Seng et al., 2023
DR40146A	34926_8#51	2018	Blood	human	Nakhon Phanom	Thailand	Asia	ERS4387313	70	2	2	3	Not performed	Not performed	Seng et al., 2023
DR50185A	34926_8#57	2018	Blood	human	Mukdahan	Thailand	Asia	ERR6595802	70	2	2	3	Not performed	Not performed	Seng et al., 2023
DR50186A	34926_8#59	2018	Blood	human	Mukdahan	Thailand	Asia	ERS4387419	70	2	2	3	Not performed	Not performed	Seng et al., 2023
DR50159A	34926_8#6	2018	Urine	human	Mukdahan	Thailand	Asia	ERR6595751	32	2	2	3	Not performed	Not performed	Seng et al., 2023
DR40156A	34926_8#68	2018	Blood	human	Nakhon Phanom	Thailand	Asia	ERS4387321	70	2	2	3	Not performed	Not performed	Seng et al., 2023
DR50202A	34926_8#92	2018	Blood	human	Mukdahan	Thailand	Asia	ERS4387435	70	2	2	3	Not performed	Not performed	Seng et al., 2023
DR50205A	34926_8#97	2018	Pus	human	Savannakhet	Laos	Asia	ERX6222322	1115	2	2	3	Not performed	Not performed	Seng et al., 2023
DR50040A	34926_8#98	2017	Sputum	human	Nakhon Phanom	Thailand	Asia	ERR6595843	70	2	2	3	Not performed	Not performed	Seng et al., 2023
DR50206A	34926_8#99	2018	Blood	human	Mukdahan	Thailand	Asia	ERS4387439	Novel	2	2	3	Not performed	Not performed	Seng et al., 2023
DR10216A	34956_7#107	2018	Blood	human	Udon Thani	Thailand	Asia	ERS4387239	Novel	2	2	3	Not performed	Not performed	Seng et al., 2023
DR10047A	34956_7#115	2016	Blood	human	Udon Thani	Thailand	Asia	ERS4387143	157	2	2	3	Not performed	Not performed	Seng et al., 2023
DR10146A	34956_7#12	2017	Blood	human	Udon Thani	Thailand	Asia	ERS4387191	Novel	19	2	3	Not performed	Not performed	Seng et al., 2023
DR10147A	34956_7#13	2017	Body fluid	human	Udon Thani	Thailand	Asia	ERR6717910	70	2	2	2	Not performed	Not performed	Seng et al., 2023
DR10096A	34956_7#138	2016	Blood	human	Udon Thani	Thailand	Asia	ERS4387177	70	2	2	2	Not performed	Not performed	Seng et al., 2023
DR10099A	34956_7#140	2016	Blood	human	Udon Thani	Thailand	Asia	ERR6718037	32	2	2	2	Not performed	Not performed	Seng et al., 2023
DR20081A	34956_7#143	2017	Blood	human	Khon Kaen	Thailand	Asia	ERS4387257	Novel	2	2	3	Not performed	Not performed	Seng et al., 2023
DR20082A	34956_7#145	2017	Blood	human	Khon Kaen	Thailand	Asia	ERR6718042	70	2	2	3	Not performed	Not performed	Seng et al., 2023
DR20085A	34956_7#152	2017	Blood	human	Khon Kaen	Thailand	Asia	ERS4387261	70	2	2	2	Not performed	Not performed	Seng et al., 2023
DR20088A	34956_7#158	2017	Blood	human	Khon Kaen	Thailand	Asia	ERR6718055	70	2	2	3	Not performed	Not performed	Seng et al., 2023
DR10119A	34956_7#167	2016	Blood	human	Udon Thani	Thailand	Asia	ERS4387159	Novel	2	2	3	Not performed	Not performed	Seng et al., 2023
DR20100A	34956_7#168	2018	Blood	human	Khon Kaen	Thailand	Asia	ERS4387269	507	2	2	3	Not performed	Not performed	Seng et al., 2023
DR10120A	34956_7#169	2016	Blood	human	Udon Thani	Thailand	Asia	ERR6718066	70	2	2	2	Not performed	Not performed	Seng et al., 2023
DR20101A	34956_7#170	2018	Blood	human	Bolikhamxay	Laos	Asia	ERS4387273	208	2	2	3	Not performed	Not performed	Seng et al., 2023
DR10125A	34956_7#173	2016	Blood	human	Udon Thani	Thailand	Asia	ERS4387162	70	2	2	MINOR (17)	Not performed	Not performed	Seng et al., 2023
DR30027A	34956_7#187	2017	Body fluid	human	Maha Sarakham	Thailand	Asia	ERR6718084	32	2	2	2	Not performed	Not performed	Seng et al., 2023
DR50087A	34956_7#31	2017	Blood	human	Mukdahan	Thailand	Asia	ERR6717928	157	2	2	2	Not performed	Not performed	Seng et al., 2023
DR50226A	34956_7#33	2018	Pus	human	Mukdahan	Thailand	Asia	ERS4387476	654	2	2	2	Not performed	Not performed	Seng et al., 2023
DR10165A	34956_7#34	2017	Blood	human	Udon Thani	Thailand	Asia	ERR6717931	507	2	2	1	Not performed	Not performed	Seng et al., 2023
DR10140A	34956_7#4	2017	Pus	human	Udon Thani	Thailand	Asia	ERS4387187	Novel	43	2	1	Not performed	Not performed	Seng et al., 2023
DR10175A	34956_7#44	2017	Blood	human	Udon Thani	Thailand	Asia	ERS4387207	70	2	2	2	Not performed	Not performed	Seng et al., 2023
DR60046A	34956_7#47	2017	Blood	human	Roi Et	Thailand	Asia	ERR6717944	70	2	2	1	Not performed	Not performed	Seng et al., 2023
DR10181A	34956_7#50	2017	Blood	human	Udon Thani	Thailand	Asia	ERS4387209	220	2	2	1	Not performed	Not performed	Seng et al., 2023
DR10183A	34956_7#54	2017	Pus	human	Udon Thani	Thailand	Asia	ERR6717951	70	2	2	1	Not performed	Not performed	Seng et al., 2023
DR60112A	34956_7#56	2018	Blood	human	Roi Et	Thailand	Asia	ERR6717953	70	2	2	1	Not performed	Not performed	Seng et al., 2023
DR60148A	34956_7#58	2018	Blood	human	Roi Et	Thailand	Asia	ERS4387532	70	2	2	2	Not performed	Not performed	Seng et al., 2023
DR10188A	34956_7#59	2017	Blood	human	Udon Thani	Thailand	Asia	ERR6717956	512	2	2	1	Not performed	Not performed	Seng et al., 2023
DR70030A	34956_7#64	2017	Blood	human	Buriram	Thailand	Asia	ERS4387578	169	36	2	1	Not performed	Not performed	Seng et al., 2023
DR10191A	34956_7#65	2017	Body fluid	human	Udon Thani	Thailand	Asia	ERS4387217	654	2	2	1	Not performed	Not performed	Seng et al., 2023
DR10192A	34956_7#67	2017	Sputum	human	Udon Thani	Thailand	Asia	ERS4387219	68	2	2	2	Not performed	Not performed	Seng et al., 2023
DR10194A	34956_7#72	2017	Blood	human	Udon Thani	Thailand	Asia	ERS4387221	70	2	2	1	Not performed	Not performed	Seng et al., 2023
DR10198A	34956_7#80	2017	Pus	human	Udon Thani	Thailand	Asia	ERR6717977	70	2	2	1	Not performed	Not performed	Seng et al., 2023
DR10204A	34956_7#90	2018	Sputum	human	Udon Thani	Thailand	Asia	ERR6717987	Novel	2	2	2	Not performed	Not performed	Seng et al., 2023
DR80177A	34957_1#14	2018	Blood	human	Surin	Thailand	Asia	ERS4387704	70	2	2	1	Not performed	Not performed	Seng et al., 2023
DR90048A	34957_1#35	2017	Sputum	human	Sisaket	Thailand	Asia	ERR6595972	70	2	2	2	Not performed	Not performed	Seng et al., 2023
DR90084A	34957_1#53	2018	Blood	human	Sisaket	Thailand	Asia	ERS4387724	70	2	2	1	Not performed	Not performed	Seng et al., 2023
DR90086A	34957_1#58	2018	Blood	human	Sisaket	Thailand	Asia	ERS4387726	70	2	2	1	Not performed	Not performed	Seng et al., 2023
DR90087A	34957_1#60	2018	Blood	human	Sisaket	Thailand	Asia	ERR6595997	220	2	2	2	Not performed	Not performed	Seng et al., 2023
DR90088A	34957_1#62	2018	Blood	human	Sisaket	Thailand	Asia	ERS4387728	220	2	2	MINOR (9)	Not performed	Not performed	Seng et al., 2023
DR90089A	34957_1#64	2018	Sputum	human	Sisaket	Thailand	Asia	ERR6596001	70	2	2	1	Not performed	Not performed	Seng et al., 2023
DR90092A	34957_1#69	2018	Pus	human	Sisaket	Thailand	Asia	ERS4387732	512	2	2	2	Not performed	Not performed	Seng et al., 2023
DR90097A	34957_1#79	2018	Pus	human	Sisaket	Thailand	Asia	ERS4387702	201	2	2	1	Not performed	Not performed	Seng et al., 2023
DR90105A	34957_1#96	2018	blood	human	Sisaket	Thailand	Asia	ERR6596033	84	2	2	1	Not performed	Not performed	Seng et al., 2023
DR10097A	27035_8#101	2016	Body fluid	human	Udon Thani	Thailand	Asia	ERS2693276	1840	19	3	1	Not performed	Not performed	Seng et al., 2023
DR10123A	27035_8#109	2016	Blood	human	Udon Thani	Thailand	Asia	ERS2693284	167	3	3	1	Not performed	Not performed	Seng et al., 2023
DR10124A	27035_8#110	2016	Body fluid	human	Udon Thani	Thailand	Asia	ERS2693313	315	7	3	2	Not performed	Not performed	Seng et al., 2023
DR10154A	27035_8#119	2017	Blood	human	Udon Thani	Thailand	Asia	ERS2693293	167	3	3	1	Not performed	Not performed	Seng et al., 2023
DR10155A	27035_8#120	2017	Blood	human	Udon Thani	Thailand	Asia	ERS2693294	167	3	3	1	Not performed	Not performed	Seng et al., 2023
DR10156A	27035_8#121	2017	Blood	human	Udon Thani	Thailand	Asia	ERS2693295	167	3	3	1	Not performed	Not performed	Seng et al., 2023
DR10133A	27035_8#13	2016	Blood	human	Udon Thani	Thailand	Asia	ERS2693286	10	1	3	1	Not performed	Not performed	Seng et al., 2023
DR10179A	27035_8#130	2017	Body fluid	human	Udon Thani	Thailand	Asia	ERS2693304	167	3	3	1	Not performed	Not performed	Seng et al., 2023
DR10180A	27035_8#131	2017	Blood	human	Udon Thani	Thailand	Asia	ERS2693305	167	3	3	1	Not performed	Not performed	Seng et al., 2023
DR20004A	27035_8#141	2015	Blood	human	Khon Kaen	Thailand	Asia	ERS2693317	16	20	3	MINOR (26)	Not performed	Not performed	Seng et al., 2023
DR20005A	27035_8#142	2015	Blood	human	Khon Kaen	Thailand	Asia	ERS2693318	386	3	3	1	Not performed	Not performed	Seng et al., 2023
DR20009A	27035_8#146	2015	Blood	human	Khon Kaen	Thailand	Asia	ERS2693322	950	5	3	2	Not performed	Not performed	Seng et al., 2023
DR20010A	27035_8#147	2015	Blood	human	Sisaket	Thailand	Asia	ERS2693323	15	9	3	2	Not performed	Not performed	Seng et al., 2023
DR20029A	27035_8#165	2016	Blood	human	Khon Kaen	Thailand	Asia	ERS2693341	950	5	3	2	Not performed	Not performed	Seng et al., 2023
DR20040A	27035_8#173	2016	Blood	human	Khon Kaen	Thailand	Asia	ERS2693349	950	5	3	2	Not performed	Not performed	Seng et al., 2023
DR20041A	27035_8#174	2016	Pus	human	Khon Kaen	Thailand	Asia	ERS2693350	196	12	3	1	Not performed	Not performed	Seng et al., 2023
DR20042A	27035_8#175	2016	Blood	human	Maha Sarakham	Thailand	Asia	ERS2693351	950	5	3	2	Not performed	Not performed	Seng et al., 2023
DR20044A	27035_8#177	2016	Blood	human	Khon Kaen	Thailand	Asia	ERS2693353	16	20	3	2	Not performed	Not performed	Seng et al., 2023
DR20049A	27035_8#182	2016	Blood	human	Khon Kaen	Thailand	Asia	ERS2693358	315	7	3	2	Not performed	Not performed	Seng et al., 2023
DR20053A	27035_8#186	2016	Blood	human	Khon Kaen	Thailand	Asia	ERS2693362	99	3	3	1	Not performed	Not performed	Seng et al., 2023
DR40023A	27035_8#19	2016	Blood	human	Nakhon Phanom	Thailand	Asia	ERS2693418	56	3	3	1	Not performed	Not performed	Seng et al., 2023
DR40098A	27035_8#23	2017	Blood	human	Nakhon Phanom	Thailand	Asia	ERS2693473	486	3	3	1	Not performed	Not performed	Seng et al., 2023
DR10030A	27035_8#51	2015	Blood	human	Udon Thani	Thailand	Asia	ERS2693225	93	64	3	1	Not performed	Not performed	Seng et al., 2023
DR10042A	27035_8#62	2016	Blood	human	Udon Thani	Thailand	Asia	ERS2693236	56	3	3	1	Not performed	Not performed	Seng et al., 2023
DR10054A	27035_8#73	2016	Blood	human	Udon Thani	Thailand	Asia	ERS2693247	56	3	3	2	Not performed	Not performed	Seng et al., 2023
DR10072A	27035_8#90	2016	Blood	human	Udon Thani	Thailand	Asia	ERS2693264	1534	27	3	1	Not performed	Not performed	Seng et al., 2023
DR10077A	27035_8#93	2016	Blood	human	Udon Thani	Thailand	Asia	ERS2693267	1814	17	3	2	Not performed	Not performed	Seng et al., 2023
DR70022A	27045_7#106	2017	Sputum	human	Buriram	Thailand	Asia	ERS2693679	228	40	3	2	Not performed	Not performed	Seng et al., 2023
DR70041A	27045_7#121	2017	Pus	human	Buriram	Thailand	Asia	ERS2693694	23	1	3	1	Not performed	Not performed	Seng et al., 2023
DR70043A	27045_7#123	2017	Body fluid	human	Buriram	Thailand	Asia	ERS2693696	167	3	3	1	Not performed	Not performed	Seng et al., 2023
DR70045A	27045_7#125	2017	Pus	human	Buriram	Thailand	Asia	ERS2693698	99	4	3	1	Not performed	Not performed	Seng et al., 2023
DR70050A	27045_7#130	2017	Blood	human	Buriram	Thailand	Asia	ERS2693703	169	36	3	1	Not performed	Not performed	Seng et al., 2023
DR70059A	27045_7#139	2017	Blood	human	Buriram	Thailand	Asia	ERS2693712	1257	4	3	1	Not performed	Not performed	Seng et al., 2023
DR70060A	27045_7#140	2017	Blood	human	Buriram	Thailand	Asia	ERS2693713	1813	20	3	2	Not performed	Not performed	Seng et al., 2023
DR70064A	27045_7#144	2017	Blood	human	Buriram	Thailand	Asia	ERS2693717	1004	31	3	2	Not performed	Not performed	Seng et al., 2023
DR70068A	27045_7#148	2018	Blood	human	Buriram	Thailand	Asia	ERS2693721	167	3	3	1	Not performed	Not performed	Seng et al., 2023
DR70072A	27045_7#152	2018	Pus	human	Buriram	Thailand	Asia	ERS2693725	1800	4	3	1	Not performed	Not performed	Seng et al., 2023
DR70076A	27045_7#156	2018	Blood	human	Buriram	Thailand	Asia	ERS2693729	167	4	3	1	Not performed	Not performed	Seng et al., 2023
DR70077A	27045_7#157	2018	Pus	human	Buriram	Thailand	Asia	ERS2693730	16	20	3	1	Not performed	Not performed	Seng et al., 2023
DR70081A	27045_7#161	2018	Blood	human	Buriram	Thailand	Asia	ERS2693734	1800	4	3	1	Not performed	Not performed	Seng et al., 2023
DR70082A	27045_7#162	2018	Blood	human	Khon Kaen	Thailand	Asia	ERS2693735	1783	3	3	2	Not performed	Not performed	Seng et al., 2023
DR70084A	27045_7#164	2018	Sputum	human	Buriram	Thailand	Asia	ERS2693737	205	11	3	1	Not performed	Not performed	Seng et al., 2023
DR60014A	27045_7#18	2017	Blood	human	Roi Et	Thailand	Asia	ERS2693591	70	2	3	1	Not performed	Not performed	Seng et al., 2023
DR80007A	27045_7#183	2017	Urine	human	Surin	Thailand	Asia	ERS2693756	305	31	3	2	Not performed	Not performed	Seng et al., 2023
DR80019A	27045_7#192	2017	Blood	human	Surin	Thailand	Asia	ERS2693765	10	1	3	1	Not performed	Not performed	Seng et al., 2023
DR60032A	27045_7#27	2017	Blood	human	Roi Et	Thailand	Asia	ERS2693600	10	1	3	1	Not performed	Not performed	Seng et al., 2023
DR60034A	27045_7#29	2017	Blood	human	Roi Et	Thailand	Asia	ERS2693602	205	22	3	2	Not performed	Not performed	Seng et al., 2023
DR60080A	27045_7#61	2017	Tissue	human	Roi Et	Thailand	Asia	ERS2693634	78	1	3	1	Not performed	Not performed	Seng et al., 2023
DR60084A	27045_7#62	2017	Blood	human	Roi Et	Thailand	Asia	ERS2693635	205	22	3	2	Not performed	Not performed	Seng et al., 2023
DR60118A	27045_7#82	2018	sputum	human	Roi Et	Thailand	Asia	ERS2693655	167	3	3	1	Not performed	Not performed	Seng et al., 2023
DR60121A	27045_7#84	2018	Pus	human	Roi Et	Thailand	Asia	ERS2693657	167	3	3	1	Not performed	Not performed	Seng et al., 2023
DR80030A	27045_8#11	2017	Blood	human	Surin	Thailand	Asia	ERS2693776	167	3	3	2	Not performed	Not performed	Seng et al., 2023
DR90057A	27045_8#114	2017	Blood	human	Sisaket	Thailand	Asia	ERS2693881	167	3	3	2	Not performed	Not performed	Seng et al., 2023
DR80039A	27045_8#20	2017	Blood	human	Surin	Thailand	Asia	ERS2693787	1867	31	3	2	Not performed	Not performed	Seng et al., 2023
DR80040A	27045_8#21	2017	Blood	human	Surin	Thailand	Asia	ERS2693788	228	40	3	2	Not performed	Not performed	Seng et al., 2023
DR80070A	27045_8#47	2017	Blood	human	Surin	Thailand	Asia	ERS2693812	16	20	3	1	Not performed	Not performed	Seng et al., 2023
DR80073A	27045_8#50	2017	Blood	human	Surin	Thailand	Asia	ERS2693815	16	20	3	1	Not performed	Not performed	Seng et al., 2023
DR80103A	27045_8#65	2018	Pus	human	Surin	Thailand	Asia	ERS2693830	176	3	3	1	Not performed	Not performed	Seng et al., 2023
DR90004A	27045_8#70	2017	Urine	human	Sisaket	Thailand	Asia	ERS2693835	167	3	3	2	Not performed	Not performed	Seng et al., 2023
DR90033A	27045_8#96	2017	Blood	human	Sisaket	Thailand	Asia	ERS2693862	1257	4	3	1	Not performed	Not performed	Seng et al., 2023
DR90035A	27045_8#98	2017	Blood	human	Sisaket	Thailand	Asia	ERS2693864	1798	3	3	1	Not performed	Not performed	Seng et al., 2023
DR40103A	27097_8#100	2017	Blood	human	Nakhon Phanom	Thailand	Asia	ERS2693478	1791	21	3	1	Not performed	Not performed	Seng et al., 2023
DR40108A	27097_8#105	2017	Blood	human	Nakhon Phanom	Thailand	Asia	ERS2693483	1791	21	3	2	Not performed	Not performed	Seng et al., 2023
DR40109A	27097_8#106	2017	Blood	human	Khammouane	Laos	Asia	ERS2693484	58	75	3	1	Not performed	Not performed	Seng et al., 2023
DR40115A	27097_8#109	2017	Sputum	human	Nakhon Phanom	Thailand	Asia	ERS2693488	56	3	3	2	Not performed	Not performed	Seng et al., 2023
DR20071A	27097_8#11	2017	Blood	human	Khon Kaen	Thailand	Asia	ERS2693379	99	4	3	2	Not performed	Not performed	Seng et al., 2023
DR40121A	27097_8#112	2017	Blood	human	Khammouane	Laos	Asia	ERS2693491	163	5	3	2	Not performed	Not performed	Seng et al., 2023
DR50005A	27097_8#117	2017	Blood	human	Mukdahan	Thailand	Asia	ERS2693496	1816	76	3	1	Not performed	Not performed	Seng et al., 2023
DR50018A	27097_8#125	2017	Blood	human	Mukdahan	Thailand	Asia	ERS2693504	205	22	3	2	Not performed	Not performed	Seng et al., 2023
DR50029A	27097_8#134	2017	Pus	human	Mukdahan	Thailand	Asia	ERS2693513	441	77	3	2	Not performed	Not performed	Seng et al., 2023
DR50035A	27097_8#138	2017	Blood	human	Mukdahan	Thailand	Asia	ERS2693517	205	22	3	2	Not performed	Not performed	Seng et al., 2023
DR50101A	27097_8#184	2017	Blood	human	Mukdahan	Thailand	Asia	ERS2693565	154	79	3	2	Not performed	Not performed	Seng et al., 2023
DR30004A	27097_8#21	2016	Blood	human	Khon Kaen	Thailand	Asia	ERS2693389	10	1	3	2	Not performed	Not performed	Seng et al., 2023
DR40006A	27097_8#33	2015	Blood	human	Nakhon Phanom	Thailand	Asia	ERS2693403	205	22	3	2	Not performed	Not performed	Seng et al., 2023
DR40007A	27097_8#34	2015	Blood	human	Nakhon Phanom	Thailand	Asia	ERS2693404	1814	17	3	2	Not performed	Not performed	Seng et al., 2023
DR40012A	27097_8#37	2015	Blood	human	Nakhon Phanom	Thailand	Asia	ERS2693407	197	44	3	2	Not performed	Not performed	Seng et al., 2023
DR40020A	27097_8#43	2016	Blood	human	Nakhon Phanom	Thailand	Asia	ERS2693415	205	22	3	2	Not performed	Not performed	Seng et al., 2023
DR40022A	27097_8#44	2016	Blood	human	Nakhon Phanom	Thailand	Asia	ERS2693417	56	3	3	1	Not performed	Not performed	Seng et al., 2023
DR40057A	27097_8#68	2016	Pus	human	Nakhon Phanom	Thailand	Asia	ERS2693444	56	3	3	2	Not performed	Not performed	Seng et al., 2023
DR40061A	27097_8#69	2016	Blood	human	Nakhon Phanom	Thailand	Asia	ERS2693445	167	3	3	1	Not performed	Not performed	Seng et al., 2023
DR40064A	27097_8#72	2016	Pus	human	Nakhon Phanom	Thailand	Asia	ERS2693448	56	3	3	1	Not performed	Not performed	Seng et al., 2023
DR40066A	27097_8#74	2016	Sputum	human	Nakhon Phanom	Thailand	Asia	ERS2693450	167	3	3	1	Not performed	Not performed	Seng et al., 2023
DR40068A	27097_8#75	2016	Blood	human	Nakhon Phanom	Thailand	Asia	ERS2693452	16	20	3	1	Not performed	Not performed	Seng et al., 2023
DR40090A	27097_8#88	2017	Blood	human	Nakhon Phanom	Thailand	Asia	ERS2693465	1835	7	3	2	Not performed	Not performed	Seng et al., 2023
DR40092A	27097_8#90	2017	Blood	human	Nakhon Phanom	Thailand	Asia	ERS2693467	1004	85	3	1	Not performed	Not performed	Seng et al., 2023
DR40095A	27097_8#93	2017	Blood	human	Nakhon Phanom	Thailand	Asia	ERS2693470	495	27	3	1	Not performed	Not performed	Seng et al., 2023
DR40102A	27097_8#99	2017	Blood	human	Nakhon Phanom	Thailand	Asia	ERS2693477	56	3	3	2	Not performed	Not performed	Seng et al., 2023
DR80124A	34873_7#100	2018	Blood	human	Surin	Thailand	Asia	ERR6560257	176	3	3	1	Not performed	Not performed	Seng et al., 2023
DR80125A	34873_7#102	2018	Blood	human	Surin	Thailand	Asia	ERS4387640	16	20	3	2	Not performed	Not performed	Seng et al., 2023
DR60174A	34873_7#103	2018	Blood	human	Roi Et	Thailand	Asia	ERS4387520	56	3	3	1	Not performed	Not performed	Seng et al., 2023
DR80132A	34873_7#115	2018	Blood	human	Surin	Thailand	Asia	ERR6560272	99	3	3	2	Not performed	Not performed	Seng et al., 2023
DR60184A	34873_7#124	2018	Blood	human	Roi Et	Thailand	Asia	ERS4387560	56	3	3	1	Not performed	Not performed	Seng et al., 2023
DR60193A	34873_7#141	2018	Blood	human	Roi Et	Thailand	Asia	ERR6560298	93	87	3	1	Not performed	Not performed	Seng et al., 2023
DR60194A	34873_7#143	2018	Blood	human	Roi Et	Thailand	Asia	ERS4387570	48	3	3	2	Not performed	Not performed	Seng et al., 2023
DR60195A	34873_7#145	2018	Sputum	human	Roi Et	Thailand	Asia	ERR6560302	48	3	3	2	Not performed	Not performed	Seng et al., 2023
DR70008A	34873_7#158	2017	Pus	human	Buriram	Thailand	Asia	ERR6560315	410	11	3	1	Not performed	Not performed	Seng et al., 2023
DR80155A	34873_7#161	2018	Blood	human	Surin	Thailand	Asia	ERS4387677	921	31	3	2	Not performed	Not performed	Seng et al., 2023
DR70099A	34873_7#166	2018	Blood	human	Buriram	Thailand	Asia	ERR6560323	Novel	36	3	1	Not performed	Not performed	Seng et al., 2023
DR80159A	34873_7#169	2018	Sputum	human	Surin	Thailand	Asia	ERS4387682	176	3	3	2	Not performed	Not performed	Seng et al., 2023
DR70110A	34873_7#187	2018	Blood	human	Buriram	Thailand	Asia	ERS4387594	15	9	3	2	Not performed	Not performed	Seng et al., 2023
DR60131A	34873_7#23	2018	Pus	human	Roi Et	Thailand	Asia	ERR6560181	93	3	3	1	Not performed	Not performed	Seng et al., 2023
DR70124A	34873_7#24	2018	Blood	human	Buriram	Thailand	Asia	ERR6560182	309	23	3	3	Not performed	Not performed	Seng et al., 2023
DR80053A	34873_7#35	2017	Blood	human	Buriram	Thailand	Asia	ERS4387614	167	3	3	1	Not performed	Not performed	Seng et al., 2023
DR60138A	34873_7#38	2018	Blood	human	Roi Et	Thailand	Asia	ERS4387514	167	3	3	1	Not performed	Not performed	Seng et al., 2023
DR60140A	34873_7#42	2018	Blood	human	Roi Et	Thailand	Asia	ERR6560200	205	22	3	2	Not performed	Not performed	Seng et al., 2023
DR80090A	34873_7#47	2017	Blood	human	Oddar Meanchey	Cambodia	Asia	ERX6186395	70	32	3	4	Not performed	Not performed	Seng et al., 2023
DR80104A	34873_7#68	2018	Blood	human	Surin	Thailand	Asia	ERR6560225	228	40	3	2	Not performed	Not performed	Seng et al., 2023
DR80109A	34873_7#75	2018	Sputum	human	Surin	Thailand	Asia	ERR6560232	Novel	12	3	2	Not performed	Not performed	Seng et al., 2023
DR60159A	34873_7#76	2018	Blood	human	Roi Et	Thailand	Asia	ERR6560233	56	3	3	1	Not performed	Not performed	Seng et al., 2023
DR80114A	34873_7#81	2018	Sputum	human	Surin	Thailand	Asia	ERS4387630	15	9	3	2	Not performed	Not performed	Seng et al., 2023
DR60166A	34873_7#88	2018	Sputum	human	Roi Et	Thailand	Asia	ERS4387550	Novel	3	3	1	Not performed	Not performed	Seng et al., 2023
DR80119A	34873_7#89	2018	Pus	human	Surin	Thailand	Asia	ERS4387634	499	5	3	2	Not performed	Not performed	Seng et al., 2023
DR50209A	34926_8#105	2018	Blood	human	Mukdahan	Thailand	Asia	ERR6595850	167	3	3	1	Not performed	Not performed	Seng et al., 2023
DR50093A	34926_8#116	2017	Urine	human	Mukdahan	Thailand	Asia	ERR6595861	167	3	3	1	Not performed	Not performed	Seng et al., 2023
DR40060A	34926_8#14	2016	Blood	human	Nakhon Phanom	Thailand	Asia	ERR6595759	167	3	3	1	Not performed	Not performed	Seng et al., 2023
DR60016A	34926_8#143	2017	Blood	human	Roi Et	Thailand	Asia	ERR6595888	539	5	3	2	Not performed	Not performed	Seng et al., 2023
DR50129A	34926_8#150	2017	Blood	human	Savannakhet	Laos	Asia	ERX6222375	167	5	3	2	Not performed	Not performed	Seng et al., 2023
DR50137A	34926_8#160	2018	Pus	human	Mukdahan	Thailand	Asia	ERS4387374	56	3	3	2	Not performed	Not performed	Seng et al., 2023
DR50139A	34926_8#162	2018	Pus	human	Mukdahan	Thailand	Asia	ERR6595907	16	20	3	3	Not performed	Not performed	Seng et al., 2023
DR60079A	34926_8#168	2017	Blood	human	Roi Et	Thailand	Asia	ERS4387482	78	1	3	1	Not performed	Not performed	Seng et al., 2023
DR60081A	34926_8#170	2017	Blood	human	Roi Et	Thailand	Asia	ERR6595915	176	3	3	1	Not performed	Not performed	Seng et al., 2023
DR50146A	34926_8#171	2018	Blood	human	Mukdahan	Thailand	Asia	ERS4387409	205	22	3	2	Not performed	Not performed	Seng et al., 2023
DR60083A	34926_8#174	2017	Blood	human	Roi Et	Thailand	Asia	ERR6595919	99	3	3	2	Not performed	Not performed	Seng et al., 2023
DR40087A	34926_8#18	2017	Sputum	human	Nakhon Phanom	Thailand	Asia	ERR6595763	485*	31	3	2	Not performed	Not performed	Seng et al., 2023
DR60108A	34926_8#189	2017	Sputum	human	Roi Et	Thailand	Asia	ERR6595934	205	22	3	2	Not performed	Not performed	Seng et al., 2023
DR50155A	34926_8#190	2018	Blood	human	Mukdahan	Thailand	Asia	ERS4387382	167	3	3	1	Not performed	Not performed	Seng et al., 2023
DR50168A	34926_8#23	2018	Blood	human	Mukdahan	Thailand	Asia	ERS4387396	10	1	3	2	Not performed	Not performed	Seng et al., 2023
DR40131A	34926_8#28	2018	Blood	human	Nakhon Phanom	Thailand	Asia	ERR6595773	1814	17	3	2	Not performed	Not performed	Seng et al., 2023
DR40133A	34926_8#32	2018	Sputum	human	Nakhon Phanom	Thailand	Asia	ERR6595777	485	31	3	2	Not performed	Not performed	Seng et al., 2023
DR40136A	34926_8#38	2018	Pus	human	Nakhon Phanom	Thailand	Asia	ERR6595783	56	3	3	2	Not performed	Not performed	Seng et al., 2023
DR40140A	34926_8#45	2018	Pus	human	Nakhon Phanom	Thailand	Asia	ERR6595790	176	3	3	2	Not performed	Not performed	Seng et al., 2023
DR40141A	34926_8#47	2018	Blood	human	Nakhon Phanom	Thailand	Asia	ERS4387311	950	5	3	2	Not performed	Not performed	Seng et al., 2023
DR40152A	34926_8#60	2018	Blood	human	Nakhon Phanom	Thailand	Asia	ERS4387317	56	3	3	2	Not performed	Not performed	Seng et al., 2023
DR40153A	34926_8#62	2018	Blood	human	Nakhon Phanom	Thailand	Asia	ERR6595807	16	20	3	2	Not performed	Not performed	Seng et al., 2023
DR50191A	34926_8#69	2018	Blood	human	Savannakhet	Laos	Asia	ERX6222294	307	3	3	1	Not performed	Not performed	Seng et al., 2023
DR40163A	34926_8#82	2018	N/A	human	Khammouane	Laos	Asia	ERX6222307	1808	5	3	2	Not performed	Not performed	Seng et al., 2023
DR40009A	34926_8#9	2015	Blood	human	Nakhon Phanom	Thailand	Asia	ERR6595754	486	3	3	2	Not performed	Not performed	Seng et al., 2023
DR10227A	34956_7#130	2018	Sputum	human	Udon Thani	Thailand	Asia	ERS4387250	162	3	3	1	Not performed	Not performed	Seng et al., 2023
DR10229A	34956_7#134	2018	Body fluid	human	Udon Thani	Thailand	Asia	ERR6718031	1482	2	3	3	Not performed	Not performed	Seng et al., 2023
DR10103A	34956_7#148	2016	Blood	human	Udon Thani	Thailand	Asia	ERR6718045	167	3	3	1	Not performed	Not performed	Seng et al., 2023
DR10106A	34956_7#151	2016	Blood	human	Udon Thani	Thailand	Asia	ERR6718048	167*	3	3	1	Not performed	Not performed	Seng et al., 2023
DR10112A	34956_7#155	2016	Blood	human	Udon Thani	Thailand	Asia	ERR6718052	167	3	3	2	Not performed	Not performed	Seng et al., 2023
DR10113A	34956_7#157	2016	Blood	human	Udon Thani	Thailand	Asia	ERS4387153	Novel	5	3	2	Not performed	Not performed	Seng et al., 2023
DR10114A	34956_7#159	2016	Blood	human	Udon Thani	Thailand	Asia	ERR6718056	Novel	5	3	2	Not performed	Not performed	Seng et al., 2023
DR20099A	34956_7#166	2018	Blood	human	Khon Kaen	Thailand	Asia	ERR6718063	99	4	3	1	Not performed	Not performed	Seng et al., 2023
DR30026A	34956_7#185	2017	Tissue	human	Khon Kaen	Thailand	Asia	ERS4387281	1783	3	3	2	Not performed	Not performed	Seng et al., 2023
DR10134A	34956_7#186	2017	Blood	human	Udon Thani	Thailand	Asia	ERR6718083	16	20	3	2	Not performed	Not performed	Seng et al., 2023
DR10135A	34956_7#188	2017	Blood	human	Udon Thani	Thailand	Asia	ERS4387183	16	20	3	MINOR (30)	Not performed	Not performed	Seng et al., 2023
DR10157A	34956_7#21	2017	Blood	human	Udon Thani	Thailand	Asia	ERS4387196	167	3	3	2	Not performed	Not performed	Seng et al., 2023
DR50007A	34956_7#22	2017	Blood	human	Mukdahan	Thailand	Asia	ERS4387331	16	20	3	MINOR (12)	Not performed	Not performed	Seng et al., 2023
DR10158A	34956_7#23	2017	Body fluid	human	Udon Thani	Thailand	Asia	ERR6717920	167	3	3	2	Not performed	Not performed	Seng et al., 2023
DR50064A	34956_7#26	2017	Blood	human	Mukdahan	Thailand	Asia	ERR6717923	167	3	3	2	Not performed	Not performed	Seng et al., 2023
DR50067A	34956_7#27	2017	Blood	human	Mukdahan	Thailand	Asia	ERS4387343	167	3	3	1	Not performed	Not performed	Seng et al., 2023
DR10163A	34956_7#30	2017	Blood	human	Udon Thani	Thailand	Asia	ERR6717927	1814	17	3	2	Not performed	Not performed	Seng et al., 2023
DR60156A	34956_7#60	2018	Blood	human	Roi Et	Thailand	Asia	ERS4387540	99	3	3	1	Not performed	Not performed	Seng et al., 2023
DR40005A	34956_7#7	2015	Blood	human	Nakhon Phanom	Thailand	Asia	ERR6717904	205	22	3	2	Not performed	Not performed	Seng et al., 2023
DR10202A	34956_7#86	2017	Blood	human	Udon Thani	Thailand	Asia	ERS4387227	167*	3	3	2	Not performed	Not performed	Seng et al., 2023
DR40082A	34957_1#106	2017	Blood	human	Nakhon Phanom	Thailand	Asia	ERS2693461,ERS4387746	167	3	3	2	Not performed	Not performed	Seng et al., 2023
DR90012A	34957_1#109	2017	Pus	human	Sisaket	Thailand	Asia	ERS2693843, ERS4387748	60	3	3	2	Not performed	Not performed	Seng et al., 2023
DR90001A	34957_1#20	2017	Blood	human	Sisaket	Thailand	Asia	ERR6595957	Novel	98	3	2	Not performed	Not performed	Seng et al., 2023
DR90043A	34957_1#31	2017	Sputum	human	Sisaket	Thailand	Asia	ERR6595968	33	4	3	2	Not performed	Not performed	Seng et al., 2023
DR90047A	34957_1#33	2017	Blood	human	Sisaket	Thailand	Asia	ERS4387714	33	4	3	2	Not performed	Not performed	Seng et al., 2023
DR90079A	34957_1#43	2018	Blood	human	Sisaket	Thailand	Asia	ERR6595980	167	3	3	1	Not performed	Not performed	Seng et al., 2023
DR90096A	34957_1#77	2018	Blood	human	Sisaket	Thailand	Asia	ERR6596014	167	3	3	1	Not performed	Not performed	Seng et al., 2023
DR10107A	27035_8#104	2016	Blood	human	Udon Thani	Thailand	Asia	ERS2693279	307	1	4	1	Not performed	Not performed	Seng et al., 2023
DR20022A	27035_8#159	2016	Blood	human	Khon Kaen	Thailand	Asia	ERS2693335	307	1	4	1	Not performed	Not performed	Seng et al., 2023
DR20050A	27035_8#183	2016	Blood	human	Khon Kaen	Thailand	Asia	ERS2693359	17	1	4	1	Not performed	Not performed	Seng et al., 2023
DR20051A	27035_8#184	2016	Blood	human	Khon Kaen	Thailand	Asia	ERS2693360	306	1	4	1	Not performed	Not performed	Seng et al., 2023
DR40111A	27035_8#24	2017	Blood	human	Nakhon Phanom	Thailand	Asia	ERS2693486	1814	54	4	1	Performed	Performed	Seng et al., 2023
DR10056A	27035_8#75	2016	Blood	human	Udon Thani	Thailand	Asia	ERS2693249	307	1	4	1	Not performed	Not performed	Seng et al., 2023
DR10076A	27035_8#92	2016	Blood	human	Udon Thani	Thailand	Asia	ERS2693266	206	1	4	1	Not performed	Not performed	Seng et al., 2023
DR10078A	27035_8#94	2016	Blood	human	Udon Thani	Thailand	Asia	ERS2693268	307	1	4	1	Not performed	Not performed	Seng et al., 2023
DR60004A	27045_7#10	2017	Body fluid	human	Roi Et	Thailand	Asia	ERS2693583	1831	1	4	1	Not performed	Not performed	Seng et al., 2023
DR70024A	27045_7#108	2017	Blood	human	Buriram	Thailand	Asia	ERS2693681	206	1	4	1	Not performed	Not performed	Seng et al., 2023
DR60005A	27045_7#11	2017	Blood	human	Roi Et	Thailand	Asia	ERS2693584	306	1	4	1	Not performed	Not performed	Seng et al., 2023
DR70029A	27045_7#113	2017	Pus	human	Buriram	Thailand	Asia	ERS2693686	206	1	4	1	Not performed	Not performed	Seng et al., 2023
DR70048A	27045_7#128	2017	Blood	human	Buriram	Thailand	Asia	ERS2693701	307	1	4	1	Not performed	Not performed	Seng et al., 2023
DR60008A	27045_7#13	2017	Blood	human	Roi Et	Thailand	Asia	ERS2693586	306	1	4	1	Not performed	Not performed	Seng et al., 2023
DR70065A	27045_7#145	2017	Blood	human	Buriram	Thailand	Asia	ERS2693718	677	30	4	1	Not performed	Not performed	Seng et al., 2023
DR70073A	27045_7#153	2018	Pus	human	Buriram	Thailand	Asia	ERS2693726	306	1	4	1	Not performed	Not performed	Seng et al., 2023
DR70078A	27045_7#158	2018	Blood	human	Buriram	Thailand	Asia	ERS2693731	306	1	4	1	Not performed	Not performed	Seng et al., 2023
DR60012A	27045_7#16	2017	Pus	human	Roi Et	Thailand	Asia	ERS2693589	306	1	4	1	Not performed	Not performed	Seng et al., 2023
DR70092A	27045_7#172	2018	Blood	human	Buriram	Thailand	Asia	ERS2693745	206	1	4	1	Not performed	Not performed	Seng et al., 2023
DR80015A	27045_7#190	2017	Body fluid	human	Surin	Thailand	Asia	ERS2693763	306	1	4	1	Not performed	Not performed	Seng et al., 2023
DR80017A	27045_7#191	2017	Blood	human	Surin	Thailand	Asia	ERS2693764	306	1	4	1	Not performed	Not performed	Seng et al., 2023
DR60022A	27045_7#23	2017	Urine	human	Roi Et	Thailand	Asia	ERS2693596	1850	1	4	1	Not performed	Not performed	Seng et al., 2023
DR60036A	27045_7#30	2017	Blood	human	Roi Et	Thailand	Asia	ERS2693603	306	1	4	1	Not performed	Not performed	Seng et al., 2023
DR60037A	27045_7#31	2017	Pus	human	Roi Et	Thailand	Asia	ERS2693604	306	1	4	1	Not performed	Not performed	Seng et al., 2023
DR60041A	27045_7#33	2017	Blood	human	Roi Et	Thailand	Asia	ERS2693606	84	2	4	1	Not performed	Not performed	Seng et al., 2023
DR60042A	27045_7#34	2017	Urine	human	Roi Et	Thailand	Asia	ERS2693607	206	1	4	1	Not performed	Not performed	Seng et al., 2023
DR60043A	27045_7#35	2017	Blood	human	Roi Et	Thailand	Asia	ERS2693608	520	1	4	1	Not performed	Not performed	Seng et al., 2023
DR60051A	27045_7#39	2017	Blood	human	Roi Et	Thailand	Asia	ERS2693612	206	1	4	1	Not performed	Not performed	Seng et al., 2023
DR60053A	27045_7#40	2017	Blood	human	Roi Et	Thailand	Asia	ERS2693613	520	1	4	1	Not performed	Not performed	Seng et al., 2023
DR60062A	27045_7#46	2017	Blood	human	Roi Et	Thailand	Asia	ERS2693619	306	1	4	1	Not performed	Not performed	Seng et al., 2023
DR60067A	27045_7#51	2017	sputum	human	Roi Et	Thailand	Asia	ERS2693624	1786	1	4	1	Not performed	Not performed	Seng et al., 2023
DR60070A	27045_7#53	2017	Blood	human	Roi Et	Thailand	Asia	ERS2693626	520	1	4	1	Not performed	Not performed	Seng et al., 2023
DR60075A	27045_7#57	2017	Body fluid	human	Roi Et	Thailand	Asia	ERS2693630	1845	1	4	1	Not performed	Not performed	Seng et al., 2023
DR60085A	27045_7#63	2017	Blood	human	Roi Et	Thailand	Asia	ERS2693636	306	1	4	1	Not performed	Not performed	Seng et al., 2023
DR60086A	27045_7#64	2017	Blood	human	Roi Et	Thailand	Asia	ERS2693637	306	1	4	1	Not performed	Not performed	Seng et al., 2023
DR60087A	27045_7#65	2017	Blood	human	Roi Et	Thailand	Asia	ERS2693638	306	1	4	1	Not performed	Not performed	Seng et al., 2023
DR60092A	27045_7#69	2017	Blood	human	Roi Et	Thailand	Asia	ERS2693642	520	1	4	1	Not performed	Not performed	Seng et al., 2023
DR60094A	27045_7#71	2017	Blood	human	Roi Et	Thailand	Asia	ERS2693644	206	1	4	1	Not performed	Not performed	Seng et al., 2023
DR60095A	27045_7#72	2017	Blood	human	Roi Et	Thailand	Asia	ERS2693645	306	1	4	1	Not performed	Not performed	Seng et al., 2023
DR60097A	27045_7#74	2017	Blood	human	Roi Et	Thailand	Asia	ERS2693647	307	48	4	1	Not performed	Not performed	Seng et al., 2023
DR60098A	27045_7#75	2017	Sputum	human	Roi Et	Thailand	Asia	ERS2693648	306	1	4	1	Not performed	Not performed	Seng et al., 2023
DR60124A	27045_7#86	2018	Blood	human	Roi Et	Thailand	Asia	ERS2693659	522	2	4	1	Not performed	Not performed	Seng et al., 2023
DR70002A	27045_7#88	2017	Blood	human	Buriram	Thailand	Asia	ERS2693661	154	5	4	1	Not performed	Not performed	Seng et al., 2023
DR70013A	27045_7#97	2017	Body fluid	human	Buriram	Thailand	Asia	ERS2693670	1817	1	4	1	Not performed	Not performed	Seng et al., 2023
DR90053A	27045_8#110	2017	Blood	human	Sisaket	Thailand	Asia	ERS2693877	306	1	4	1	Not performed	Not performed	Seng et al., 2023
DR80033A	27045_8#14	2017	Blood	human	Surin	Thailand	Asia	ERS2693781	306	1	4	1	Not performed	Not performed	Seng et al., 2023
DR80034A	27045_8#15	2017	Pus	human	Surin	Thailand	Asia	ERS2693782	307	1	4	1	Not performed	Not performed	Seng et al., 2023
DR80046A	27045_8#26	2017	Blood	human	Surin	Thailand	Asia	ERS2693793	206	1	4	2	Not performed	Not performed	Seng et al., 2023
DR80055A	27045_8#33	2017	Pus	human	Surin	Thailand	Asia	ERS2693800	306	1	4	1	Not performed	Not performed	Seng et al., 2023
DR80057A	27045_8#35	2017	Blood	human	Surin	Thailand	Asia	ERS2693778	206	1	4	1	Not performed	Not performed	Seng et al., 2023
DR80059A	27045_8#37	2017	Blood	human	Surin	Thailand	Asia	ERS2693802	306	1	4	1	Not performed	Not performed	Seng et al., 2023
DR80062A	27045_8#40	2017	Blood	human	Surin	Thailand	Asia	ERS2693805	1818	1	4	1	Not performed	Not performed	Seng et al., 2023
DR80075A	27045_8#52	2017	Sputum	human	Surin	Thailand	Asia	ERS2693817	307	1	4	1	Not performed	Not performed	Seng et al., 2023
DR80083A	27045_8#58	2017	Blood	human	Surin	Thailand	Asia	ERS2693823	306	1	4	1	Not performed	Not performed	Seng et al., 2023
DR80025A	27045_8#6	2017	Blood	human	Surin	Thailand	Asia	ERS2693771	307	48	4	1	Performed	Not performed	Seng et al., 2023
DR90003A	27045_8#69	2017	Blood	human	Sisaket	Thailand	Asia	ERS2693834	206	1	4	1	Not performed	Not performed	Seng et al., 2023
DR90019A	27045_8#85	2017	Blood	human	Sisaket	Thailand	Asia	ERS2693850	307	1	4	1	Not performed	Not performed	Seng et al., 2023
DR50020A	27097_8#127	2017	Blood	human	Mukdahan	Thailand	Asia	ERS2693506	306	1	4	1	Not performed	Not performed	Seng et al., 2023
DR20074A	27097_8#14	2017	Blood	human	Khon Kaen	Thailand	Asia	ERS2693382	1786	1	4	1	Not performed	Not performed	Seng et al., 2023
DR50058A	27097_8#156	2017	Blood	human	Mukdahan	Thailand	Asia	ERS2693554	206	1	4	4	Not performed	Not performed	Seng et al., 2023
DR50061A	27097_8#159	2017	Sputum	human	Mukdahan	Thailand	Asia	ERS2693557	306	1	4	1	Not performed	Not performed	Seng et al., 2023
DR50074A	27097_8#166	2017	Blood	human	Mukdahan	Thailand	Asia	ERS2693537	306	1	4	1	Not performed	Not performed	Seng et al., 2023
DR20093A	27097_8#18	2017	Blood	human	Khon Kaen	Thailand	Asia	ERS2693386	306	1	4	1	Not performed	Not performed	Seng et al., 2023
DR50097A	27097_8#180	2017	Blood	human	Mukdahan	Thailand	Asia	ERS2693553	522	2	4	4	Not performed	Not performed	Seng et al., 2023
DR50107A	27097_8#188	2017	Sputum	human	Mukdahan	Thailand	Asia	ERS2693569	520	1	4	1	Not performed	Not performed	Seng et al., 2023
DR40019A	27097_8#42	2016	Blood	human	Nakhon Phanom	Thailand	Asia	ERS2693414	206	1	4	2	Not performed	Not performed	Seng et al., 2023
DR40042A	27097_8#56	2016	Blood	human	Nakhon Phanom	Thailand	Asia	ERS2693432	17	1	4	1	Not performed	Not performed	Seng et al., 2023
DR40050A	27097_8#63	2016	Blood	human	Nakhon Phanom	Thailand	Asia	ERS2693439	54	6	4	1	Not performed	Not performed	Seng et al., 2023
DR40093A	27097_8#91	2017	Blood	human	Nakhon Phanom	Thailand	Asia	ERS2693468	206	1	4	4	Not performed	Not performed	Seng et al., 2023
DR60123A	34873_7#10	2018	Sputum	human	Roi Et	Thailand	Asia	ERS4387500	206	1	4	1	Not performed	Not performed	Seng et al., 2023
DR60176A	34873_7#107	2018	Blood	human	Roi Et	Thailand	Asia	ERS4387522	Novel	1	4	2	Not performed	Not performed	Seng et al., 2023
DR60179A	34873_7#114	2018	Urine	human	Roi Et	Thailand	Asia	ERR6560271	306	1	4	1	Not performed	Not performed	Seng et al., 2023
DR60181A	34873_7#118	2018	Blood	human	Roi Et	Thailand	Asia	ERR6560275	306	1	4	1	Not performed	Not performed	Seng et al., 2023
DR60183A	34873_7#122	2018	Blood	human	Roi Et	Thailand	Asia	ERR6560279	1482	2	4	1	Not performed	Not performed	Seng et al., 2023
DR80137A	34873_7#125	2018	Blood	human	Surin	Thailand	Asia	ERS4387660	307	1	4	1	Not performed	Not performed	Seng et al., 2023
DR60186A	34873_7#128	2018	Blood	human	Roi Et	Thailand	Asia	ERS4387562	306	1	4	1	Not performed	Not performed	Seng et al., 2023
DR60189A	34873_7#134	2018	Blood	human	Roi Et	Thailand	Asia	ERR6560291	307	1	4	1	Not performed	Not performed	Seng et al., 2023
DR60196A	34873_7#147	2018	Pus	human	Roi Et	Thailand	Asia	ERS4387572	306	1	4	1	Not performed	Not performed	Seng et al., 2023
DR60127A	34873_7#15	2018	Blood	human	Roi Et	Thailand	Asia	ERR6560173	520	1	4	1	Not performed	Not performed	Seng et al., 2023
DR80152A	34873_7#155	2018	Blood	human	Surin	Thailand	Asia	ERR6560312	206	1	4	1	Not performed	Not performed	Seng et al., 2023
DR80156A	34873_7#163	2018	Blood	human	Surin	Thailand	Asia	ERR6560320	206	1	4	4	Not performed	Not performed	Seng et al., 2023
DR80157A	34873_7#165	2018	Blood	human	Surin	Thailand	Asia	ERS4387680	70	2	4	2	Not performed	Not performed	Seng et al., 2023
DR80160A	34873_7#171	2018	Blood	human	Surin	Thailand	Asia	ERR6560327	306	1	4	1	Not performed	Not performed	Seng et al., 2023
DR60129A	34873_7#19	2018	Blood	human	Roi Et	Thailand	Asia	ERR6560177	306	1	4	1	Not performed	Not performed	Seng et al., 2023
DR80169A	34873_7#190	2018	Pus	human	Surin	Thailand	Asia	ERS4387692	307	1	4	1	Not performed	Not performed	Seng et al., 2023
DR60114A	34873_7#2	2018	Pus	human	Roi Et	Thailand	Asia	ERS4387496	306	1	4	1	Not performed	Not performed	Seng et al., 2023
DR60134A	34873_7#30	2018	Blood	human	Roi Et	Thailand	Asia	ERS4387510	306	1	4	1	Not performed	Not performed	Seng et al., 2023
DR60136A	34873_7#34	2018	Blood	human	Roi Et	Thailand	Asia	ERS4387512	306	1	4	1	Not performed	Not performed	Seng et al., 2023
DR80087A	34873_7#45	2017	Pus	human	Surin	Thailand	Asia	ERR6560203	306	1	4	1	Not performed	Not performed	Seng et al., 2023
DR60142A	34873_7#46	2018	Blood	human	Roi Et	Thailand	Asia	ERS4387526	17	1	4	1	Not performed	Not performed	Seng et al., 2023
DR80096A	34873_7#60	2017	Blood	human	Surin	Thailand	Asia	ERR6560217	306	1	4	1	Not performed	Not performed	Seng et al., 2023
DR60153A	34873_7#65	2018	Blood	human	Roi Et	Thailand	Asia	ERR6560222	307	1	4	1	Not performed	Not performed	Seng et al., 2023
DR60154A	34873_7#67	2018	Blood	human	Roi Et	Thailand	Asia	ERS4387538	306	1	4	1	Not performed	Not performed	Seng et al., 2023
DR60158A	34873_7#74	2018	Blood	human	Roi Et	Thailand	Asia	ERS4387542	306	1	4	1	Not performed	Not performed	Seng et al., 2023
DR60161A	34873_7#80	2018	Pus	human	Roi Et	Thailand	Asia	ERR6560237	1786	1	4	1	Not performed	Not performed	Seng et al., 2023
DR80121A	34873_7#93	2018	Blood	human	Surin	Thailand	Asia	ERS4387636	206	1	4	2	Not performed	Not performed	Seng et al., 2023
DR60169A	34873_7#94	2018	Sputum	human	Roi Et	Thailand	Asia	ERR6560251	306	1	4	1	Not performed	Not performed	Seng et al., 2023
DR50207A	34926_8#101	2018	Blood	human	Mukdahan	Thailand	Asia	ERR6595846	206	1	4	3	Not performed	Not performed	Seng et al., 2023
DR50051A	34926_8#102	2017	Blood	human	Mukdahan	Thailand	Asia	ERS4387341	307	1	4	1	Not performed	Not performed	Seng et al., 2023
DR50088A	34926_8#114	2017	Blood	human	Mukdahan	Thailand	Asia	ERS4387351	206	1	4	3	Not performed	Not performed	Seng et al., 2023
DR50162A	34926_8#12	2018	Blood	human	Mukdahan	Thailand	Asia	ERS4387390	Novel	1	4	1	Not performed	Not performed	Seng et al., 2023
DR50221A	34926_8#128	2018	Blood	human	Mukdahan	Thailand	Asia	ERR6595873	520	1	4	1	Not performed	Not performed	Seng et al., 2023
DR60001A	34926_8#137	2017	Blood	human	Roi Et	Thailand	Asia	ERR6595882	306	1	4	1	Not performed	Not performed	Seng et al., 2023
DR60002A	34926_8#139	2017	sputum	human	Roi Et	Thailand	Asia	ERS4387447	520	1	4	1	Not performed	Not performed	Seng et al., 2023
DR50127A	34926_8#146	2017	Blood	human	Xayabuli	Laos	Asia	ERS4387367	163	1	4	1	Not performed	Not performed	Seng et al., 2023
DR50128A	34926_8#148	2017	Blood	human	Savannakhet	Laos	Asia	ERX6222373	163	1	4	1	Not performed	Not performed	Seng et al., 2023
DR60031A	34926_8#155	2017	Pus	human	Roi Et	Thailand	Asia	ERS4387456	1786	1	4	1	Not performed	Not performed	Seng et al., 2023
DR50134A	34926_8#156	2017	Blood	human	Mukdahan	Thailand	Asia	ERS4387372	306	1	4	1	Not performed	Not performed	Seng et al., 2023
DR60048A	34926_8#159	2017	Blood	human	Roi Et	Thailand	Asia	ERS4387462	1786	1	4	1	Not performed	Not performed	Seng et al., 2023
DR50165A	34926_8#17	2018	Blood	human	Mukdahan	Thailand	Asia	ERR6595762	520	1	4	1	Not performed	Not performed	Seng et al., 2023
DR60099A	34926_8#178	2017	Sputum	human	Roi Et	Thailand	Asia	ERR6595923	520	1	4	1	Not performed	Not performed	Seng et al., 2023
DR60106A	34926_8#185	2017	Urine	human	Roi Et	Thailand	Asia	ERR6595930	520	1	4	1	Not performed	Not performed	Seng et al., 2023
DR50183A	34926_8#54	2018	Blood	human	Savannakhet	Laos	Asia	ERX6222279	306	1	4	1	Not performed	Not performed	Seng et al., 2023
DR40155A	34926_8#66	2018	Blood	human	Khammouane	Laos	Asia	ERX6222291	539	1	4	1	Not performed	Not performed	Seng et al., 2023
DR50198A	34926_8#84	2018	Blood	human	Mukdahan	Thailand	Asia	ERS4387431	1814	54	4	2	Not performed	Not performed	Seng et al., 2023
DR50200A	34926_8#88	2018	Blood	human	Mukdahan	Thailand	Asia	ERS4387433	520	1	4	1	Not performed	Not performed	Seng et al., 2023
DR10218A	34956_7#112	2018	Blood	human	Udon Thani	Thailand	Asia	ERS4387241	520	1	4	1	Not performed	Not performed	Seng et al., 2023
DR10041A	34956_7#113	2016	Blood	human	Udon Thani	Thailand	Asia	ERR6718010	220	2	4	2	Not performed	Not performed	Seng et al., 2023
DR10221A	34956_7#118	2018	Blood	human	Udon Thani	Thailand	Asia	ERR6718015	307	1	4	1	Not performed	Not performed	Seng et al., 2023
DR10079A	34956_7#121	2016	Blood	human	Udon Thani	Thailand	Asia	ERS4387148	307	1	4	1	Not performed	Not performed	Seng et al., 2023
DR10224A	34956_7#124	2018	Blood	human	Udon Thani	Thailand	Asia	ERS4387247	233	1	4	1	Not performed	Not performed	Seng et al., 2023
DR40054A	34956_7#14	2016	Blood	human	Nakhon Phanom	Thailand	Asia	ERS4387293	206	1	4	1	Not performed	Not performed	Seng et al., 2023
DR20083A	34956_7#147	2017	Blood	human	Khon Kaen	Thailand	Asia	ERS4387259	306	1	4	5	Not performed	Not performed	Seng et al., 2023
DR10108A	34956_7#153	2016	Blood	human	Udon Thani	Thailand	Asia	ERR6718050	520	1	4	1	Not performed	Not performed	Seng et al., 2023
DR10131A	34956_7#182	2016	Blood	human	Udon Thani	Thailand	Asia	ERR6718079	10	1	4	1	Not performed	Not performed	Seng et al., 2023
DR30025A	34956_7#183	2017	Blood	human	Udon Thani	Thailand	Asia	ERR6718080	306	1	4	1	Not performed	Not performed	Seng et al., 2023
DR60010A	34956_7#35	2017	Blood	human	Roi Et	Thailand	Asia	ERS4388727	520	1	4	1	Not performed	Not performed	Seng et al., 2023
DR60029A	34956_7#39	2017	Blood	human	Roi Et	Thailand	Asia	ERS4387454	306	1	4	1	Not performed	Not performed	Seng et al., 2023
DR60050A	34956_7#49	2017	Pus	human	Roi Et	Thailand	Asia	ERR6717946	93	3	4	1	Not performed	Not performed	Seng et al., 2023
DR90020A	34957_1#24	2017	Blood	human	Sisaket	Thailand	Asia	ERR6595961	Novel	1	4	1	Not performed	Not performed	Seng et al., 2023
DR80173A	34957_1#5	2018	sputum	human	Surin	Thailand	Asia	ERS4387696	306	1	4	1	Not performed	Not performed	Seng et al., 2023
DR90085A	34957_1#56	2018	Pus	human	Sisaket	Thailand	Asia	ERR6595993	527	3	4	2	Performed	Not performed	Seng et al., 2023
DR90106A	34957_1#98	2018	Blood	human	Sisaket	Thailand	Asia	ERS4387742	306	1	4	2	Not performed	Not performed	Seng et al., 2023
DR20006A	27035_8#143	2015	Blood	human	Khon Kaen	Thailand	Asia	ERS2693319	689	6	5	1	Not performed	Not performed	Seng et al., 2023
DR90030A	27035_8#27	2017	Blood	human	Sisaket	Thailand	Asia	ERS2693860	99	3	5	1	Not performed	Not performed	Seng et al., 2023
DR70047A	27045_7#127	2017	Blood	human	Buriram	Thailand	Asia	ERS2693700	1810	16	5	MINOR (28)	Not performed	Not performed	Seng et al., 2023
DR70057A	27045_7#137	2017	Blood	human	Buriram	Thailand	Asia	ERS2693710	54	6	5	1	Not performed	Not performed	Seng et al., 2023
DR70091A	27045_7#171	2018	Blood	human	Nakhon Phanom	Thailand	Asia	ERS2693744	54	6	5	1	Not performed	Not performed	Seng et al., 2023
DR60073A	27045_7#55	2017	sputum	human	Roi Et	Thailand	Asia	ERS2693628	54	6	5	1	Not performed	Not performed	Seng et al., 2023
DR60074A	27045_7#56	2017	Blood	human	Roi Et	Thailand	Asia	ERS2693629	54	6	5	1	Not performed	Not performed	Seng et al., 2023
DR60089A	27045_7#66	2017	Pus	human	Roi Et	Thailand	Asia	ERS2693639	54	6	5	1	Not performed	Not performed	Seng et al., 2023
DR60109A	27045_7#78	2018	Blood	human	Roi Et	Thailand	Asia	ERS2693651	54	6	5	1	Not performed	Not performed	Seng et al., 2023
DR90051A	27045_8#108	2017	Blood	human	Sisaket	Thailand	Asia	ERS2693875	1871	16	5	1	Not performed	Not performed	Seng et al., 2023
DR90061A	27045_8#118	2017	Pus	human	Sisaket	Thailand	Asia	ERS2693885	54	6	5	1	Not performed	Not performed	Seng et al., 2023
DR90067A	27045_8#124	2017	Blood	human	Sisaket	Thailand	Asia	ERS2693891	54	6	5	1	Not performed	Not performed	Seng et al., 2023
DR80032A	27045_8#13	2017	Blood	human	Surin	Thailand	Asia	ERS2693780	54	6	5	1	Not performed	Not performed	Seng et al., 2023
DR80060A	27045_8#38	2017	Blood	human	Surin	Thailand	Asia	ERS2693803	58	16	5	1	Not performed	Not performed	Seng et al., 2023
DR80061A	27045_8#39	2017	Blood	human	Surin	Thailand	Asia	ERS2693804	58	16	5	1	Not performed	Not performed	Seng et al., 2023
DR80082A	27045_8#57	2017	Blood	human	Surin	Thailand	Asia	ERS2693822	58	16	5	1	Not performed	Not performed	Seng et al., 2023
DR80112A	27045_8#68	2018	Pus	human	Surin	Thailand	Asia	ERS2693833	54	6	5	1	Not performed	Not performed	Seng et al., 2023
DR80027A	27045_8#8	2017	Sputum	human	Surin	Thailand	Asia	ERS2693773	58	16	5	1	Not performed	Not performed	Seng et al., 2023
DR90017A	27045_8#83	2017	Blood	human	Sisaket	Thailand	Asia	ERS2693848	58	16	5	2	Not performed	Not performed	Seng et al., 2023
DR80028A	27045_8#9	2017	Pus	human	Surin	Thailand	Asia	ERS2693774	211	16	5	2	Not performed	Not performed	Seng et al., 2023
DR90026A	27045_8#91	2017	Sputum	human	Sisaket	Thailand	Asia	ERS2693856	54	6	5	1	Not performed	Not performed	Seng et al., 2023
DR90028A	27045_8#93	2017	Blood	human	Sisaket	Thailand	Asia	ERS2693858	54	6	5	1	Not performed	Not performed	Seng et al., 2023
DR20073A	27097_8#13	2017	Blood	human	Khon Kaen	Thailand	Asia	ERS2693381	54	6	5	1	Not performed	Not performed	Seng et al., 2023
DR50032A	27097_8#136	2017	Urine	human	Mukdahan	Thailand	Asia	ERS2693515	54	6	5	1	Not performed	Not performed	Seng et al., 2023
DR50056A	27097_8#154	2017	Blood	human	Savannakhet	Laos	Asia	ERS2693533	10	16	5	1	Not performed	Not performed	Seng et al., 2023
DR50103A	27097_8#186	2017	Sputum	human	Mukdahan	Thailand	Asia	ERS2693567	54	6	5	1	Not performed	Not performed	Seng et al., 2023
DR40014A	27097_8#39	2015	Blood	human	Nakhon Phanom	Thailand	Asia	ERS2693409	54	6	5	1	Not performed	Not performed	Seng et al., 2023
DR40033A	27097_8#50	2016	Blood	human	Nakhon Phanom	Thailand	Asia	ERS2693424	54	6	5	2	Not performed	Not performed	Seng et al., 2023
DR40037A	27097_8#53	2016	Blood	human	Nakhon Phanom	Thailand	Asia	ERS2693428	56	16	5	1	Not performed	Not performed	Seng et al., 2023
DR40049A	27097_8#62	2016	Blood	human	Nakhon Phanom	Thailand	Asia	ERS2693438	54	6	5	1	Not performed	Not performed	Seng et al., 2023
DR40069A	27097_8#76	2016	Blood	human	Nakhon Phanom	Thailand	Asia	ERS2693453	54	6	5	1	Not performed	Not performed	Seng et al., 2023
DR40071A	27097_8#78	2016	Blood	human	Nakhon Phanom	Thailand	Asia	ERS2693455	54	6	5	1	Not performed	Not performed	Seng et al., 2023
DR80128A	34873_7#108	2018	Sputum	human	Surin	Thailand	Asia	ERR6560265	932	6	5	1	Not performed	Not performed	Seng et al., 2023
DR60177A	34873_7#110	2018	Pus	human	Roi Et	Thailand	Asia	ERR6560267	54	6	5	1	Not performed	Not performed	Seng et al., 2023
DR80154A	34873_7#159	2018	Blood	human	Surin	Thailand	Asia	ERR6560316	58	16	5	2	Not performed	Not performed	Seng et al., 2023
DR70108A	34873_7#183	2018	Pus	human	Buriram	Thailand	Asia	ERS4387592	54	6	5	1	Not performed	Not performed	Seng et al., 2023
DR80095A	34873_7#58	2017	Blood	human	Surin	Thailand	Asia	ERS4387654	54	6	5	1	Not performed	Not performed	Seng et al., 2023
DR50212A	34926_8#111	2018	Blood	human	Mukdahan	Thailand	Asia	ERR6595856	54	6	5	2	Not performed	Not performed	Seng et al., 2023
DR50144A	34926_8#167	2018	Body fluid	human	Mukdahan	Thailand	Asia	ERS4387408	54	6	5	1	Not performed	Not performed	Seng et al., 2023
DR50158A	34926_8#4	2018	Blood	human	Mukdahan	Thailand	Asia	ERS4387386	54	6	5	1	Not performed	Not performed	Seng et al., 2023
DR50190A	34926_8#67	2018	Blood	human	Mukdahan	Thailand	Asia	ERS4387423	54	6	5	1	Not performed	Not performed	Seng et al., 2023
DR50194A	34926_8#75	2018	Pus	human	Mukdahan	Thailand	Asia	ERS4387427	70	2	5	2	Not performed	Not performed	Seng et al., 2023
DR40053A	34956_7#11	2016	Blood	human	Nakhon Phanom	Thailand	Asia	ERR6717908	54	6	5	1	Not performed	Not performed	Seng et al., 2023
DR20084A	34956_7#149	2017	Blood	human	Roi Et	Thailand	Asia	ERR6718046	58	16	5	1	Not performed	Not performed	Seng et al., 2023
DR90091A	34957_1#68	2018	Blood	human	Buriram	Thailand	Asia	ERR6596005	58	16	5	1	Not performed	Not performed	Seng et al., 2023
DR80174A	34957_1#7	2018	Blood	human	Surin	Thailand	Asia	ERR6595944	54	6	5	2	Not performed	Not performed	Seng et al., 2023
DR90099A	34957_1#83	2018	Pus	human	Sisaket	Thailand	Asia	ERR6596020	304	16	5	1	Not performed	Not performed	Seng et al., 2023
DR90102A	34957_1#89	2018	Pus	human	Sisaket	Thailand	Asia	ERS4387738	54	6	5	1	Not performed	Not performed	Seng et al., 2023
DR90104A	34957_1#93	2018	blood	human	Sisaket	Thailand	Asia	ERS4387740	54	6	5	1	Not performed	Not performed	Seng et al., 2023
DR40041A	27035_8#21	2016	Blood	human	Nakhon Phanom	Thailand	Asia	ERS2693431	211	47	6	2	Not performed	Not performed	Seng et al., 2023
DR10008A	27035_8#33	2015	Blood	human	Udon Thani	Thailand	Asia	ERS2693206	52	38	6	2	Performed	Performed	Seng et al., 2023
DR50117A	27045_7#2	2017	Blood	human	Savannakhet	Laos	Asia	ERS2693575	70	10	6	2	Not performed	Not performed	Seng et al., 2023
DR60066A	27045_7#50	2017	Blood	human	Roi Et	Thailand	Asia	ERS2693623	208	10	6	2	Not performed	Not performed	Seng et al., 2023
DR60003A	27045_7#9	2017	Blood	human	Roi Et	Thailand	Asia	ERS2693582	208	10	6	2	Not performed	Not performed	Seng et al., 2023
DR90064A	27045_8#121	2017	Blood	human	Sisaket	Thailand	Asia	ERS2693888	208	10	6	2	Not performed	Not performed	Seng et al., 2023
DR80042A	27045_8#22	2017	Blood	human	Surin	Thailand	Asia	ERS2693789	208	10	6	2	Not performed	Not performed	Seng et al., 2023
DR90014A	27045_8#80	2017	Blood	human	Sisaket	Thailand	Asia	ERS2693845	1804	73	6	2	Not performed	Not performed	Seng et al., 2023
DR40112A	27097_8#108	2017	Pus	human	Nakhon Phanom	Thailand	Asia	ERS2693487	208	10	6	2	Not performed	Not performed	Seng et al., 2023
DR50030A	27097_8#135	2017	Sputum	human	Mukdahan	Thailand	Asia	ERS2693514	208	10	6	2	Not performed	Not performed	Seng et al., 2023
DR50041A	27097_8#143	2017	Pus	human	Mukdahan	Thailand	Asia	ERS2693522	208	10	6	2	Not performed	Not performed	Seng et al., 2023
DR50053A	27097_8#151	2017	Blood	human	Mukdahan	Thailand	Asia	ERS2693530	208	10	6	2	Performed	Not performed	Seng et al., 2023
DR50060A	27097_8#158	2017	Blood	human	Mukdahan	Thailand	Asia	ERS2693556	208	10	6	2	Not performed	Not performed	Seng et al., 2023
DR20078A	27097_8#16	2017	Blood	human	Khon Kaen	Thailand	Asia	ERS2693384	208	10	6	2	Not performed	Not performed	Seng et al., 2023
DR50109A	27097_8#190	2017	Blood	human	Mukdahan	Thailand	Asia	ERS2693571	211	47	6	2	Not performed	Not performed	Seng et al., 2023
DR40025A	27097_8#45	2016	Blood	human	Nakhon Phanom	Thailand	Asia	ERS2693419	208	10	6	2	Performed	Not performed	Seng et al., 2023
DR60178A	34873_7#112	2018	Blood	human	Roi Et	Thailand	Asia	ERS4387554	208	10	6	2	Not performed	Not performed	Seng et al., 2023
DR70119A	34873_7#14	2018	Blood	human	Buriram	Thailand	Asia	ERR6560172	183	30	6	2	Not performed	Not performed	Seng et al., 2023
DR60197A	34873_7#149	2018	Blood	human	Roi Et	Thailand	Asia	ERR6560306	208	10	6	2	Not performed	Not performed	Seng et al., 2023
DR60199A	34873_7#154	2018	Sputum	human	Roi Et	Thailand	Asia	ERR6560311	208	10	6	2	Not performed	Not performed	Seng et al., 2023
DR60152A	34873_7#63	2018	Blood	human	Roi Et	Thailand	Asia	ERS4387536	208	10	6	2	Not performed	Not performed	Seng et al., 2023
DR60162A	34873_7#82	2018	Blood	human	Roi Et	Thailand	Asia	ERS4387546	208	10	6	2	Not performed	Not performed	Seng et al., 2023
DR60164A	34873_7#86	2018	Pus	human	Maha Sarakham	Thailand	Asia	ERS4387548	208	10	6	2	Not performed	Not performed	Seng et al., 2023
DR80117A	34873_7#87	2018	Blood	human	Surin	Thailand	Asia	ERR6560244	208	10	6	2	Not performed	Not performed	Seng et al., 2023
DR50095A	34926_8#118	2017	Blood	human	Mukdahan	Thailand	Asia	ERS4387353	52	38	6	2	Not performed	Not performed	Seng et al., 2023
DR50163A	34926_8#13	2018	Blood	human	Mukdahan	Thailand	Asia	ERR6595758	495	27	6	2	Not performed	Not performed	Seng et al., 2023
DR50181A	34926_8#50	2018	Sputum	human	Mukdahan	Thailand	Asia	ERR6595795	208	10	6	2	Not performed	Not performed	Seng et al., 2023
DR50184A	34926_8#55	2018	Blood	human	Mukdahan	Thailand	Asia	ERS4387417	208	10	6	2	Not performed	Not performed	Seng et al., 2023
DR50015A	34926_8#87	2017	Blood	human	Mukdahan	Thailand	Asia	ERS4387333	208	10	6	2	Not performed	Not performed	Seng et al., 2023
DR50203A	34926_8#94	2018	Blood	human	Mukdahan	Thailand	Asia	ERR6595839	208	10	6	2	Not performed	Not performed	Seng et al., 2023
DR20092A	34956_7#164	2017	Blood	human	Khon Kaen	Thailand	Asia	ERS4387267	208	10	6	2	Not performed	Not performed	Seng et al., 2023
DR10118A	34956_7#165	2016	Blood	human	Udon Thani	Thailand	Asia	ERR6718062	208	10	6	2	Not performed	Not performed	Seng et al., 2023
DR10128A	34956_7#177	2016	Blood	human	Udon Thani	Thailand	Asia	ERR6718074	52	38	6	2	Not performed	Not performed	Seng et al., 2023
DR10111A	34956_7#5	2016	Blood	human	Udon Thani	Thailand	Asia	ERS4387151	Novel	38	6	2	Not performed	Not performed	Seng et al., 2023
DR60060A	34956_7#53	2017	Blood	human	Roi Et	Thailand	Asia	ERR6717950	163	16	6	2	Not performed	Not performed	Seng et al., 2023
DR90080A	34957_1#45	2018	Blood	human	Sisaket	Thailand	Asia	ERS4387720	211	47	6	2	Not performed	Not performed	Seng et al., 2023
DR90103A	34957_1#91	2018	Blood	human	Sisaket	Thailand	Asia	ERR6596028	Novel	101	6	2	Not performed	Not performed	Seng et al., 2023
DR10105A	27035_8#103	2016	Blood	human	Udon Thani	Thailand	Asia	ERS2693278	519	7	7	3	Not performed	Not performed	Seng et al., 2023
DR10153A	27035_8#118	2017	Blood	human	Udon Thani	Thailand	Asia	ERS2693292	519	7	7	2	Not performed	Not performed	Seng et al., 2023
DR10178A	27035_8#129	2017	Blood	human	Udon Thani	Thailand	Asia	ERS2693303	1777	13	7	4	Not performed	Not performed	Seng et al., 2023
DR10184A	27035_8#132	2017	Pus	human	Udon Thani	Thailand	Asia	ERS2693306	1777	13	7	4	Not performed	Not performed	Seng et al., 2023
DR20034A	27035_8#169	2016	Blood	human	Khon Kaen	Thailand	Asia	ERS2693345	519	7	7	3	Not performed	Not performed	Seng et al., 2023
DR20043A	27035_8#176	2016	Pus	human	Khon Kaen	Thailand	Asia	ERS2693352	365	5	7	3	Not performed	Not performed	Seng et al., 2023
DR20045A	27035_8#178	2016	Blood	human	Khon Kaen	Thailand	Asia	ERS2693354	519	7	7	3	Not performed	Not performed	Seng et al., 2023
DR10003A	27035_8#30	2015	Blood	human	Udon Thani	Thailand	Asia	ERS2693203	365	5	7	3	Not performed	Not performed	Seng et al., 2023
DR10015A	27035_8#36	2015	Blood	human	Udon Thani	Thailand	Asia	ERS2693210	519	7	7	3	Not performed	Not performed	Seng et al., 2023
DR10018A	27035_8#39	2015	Pus	human	Udon Thani	Thailand	Asia	ERS2693213	519	7	7	3	Not performed	Not performed	Seng et al., 2023
DR10032A	27035_8#53	2015	Blood	human	Udon Thani	Thailand	Asia	ERS2693227	315	7	7	3	Not performed	Not performed	Seng et al., 2023
DR10035A	27035_8#56	2015	Body fluid	human	Udon Thani	Thailand	Asia	ERS2693230	519	7	7	3	Not performed	Not performed	Seng et al., 2023
DR10040A	27035_8#61	2016	Blood	human	Udon Thani	Thailand	Asia	ERS2693235	365	5	7	3	Not performed	Not performed	Seng et al., 2023
DR10044A	27035_8#64	2016	Blood	human	Udon Thani	Thailand	Asia	ERS2693238	1861	65	7	5	Not performed	Not performed	Seng et al., 2023
DR10091A	27035_8#97	2016	Blood	human	Udon Thani	Thailand	Asia	ERS2693272	519	7	7	3	Not performed	Not performed	Seng et al., 2023
DR70062A	27045_7#142	2017	Sputum	human	Buriram	Thailand	Asia	ERS2693715	1866	30	7	3	Not performed	Not performed	Seng et al., 2023
DR50046A	27097_8#146	2017	Blood	human	Mukdahan	Thailand	Asia	ERS2693525	1315	5	7	3	Not performed	Not performed	Seng et al., 2023
DR40034A	27097_8#51	2016	Body fluid	human	Nakhon Phanom	Thailand	Asia	ERS2693425	1802	5	7	3	Not performed	Not performed	Seng et al., 2023
DR40062A	27097_8#70	2016	Blood	human	Nakhon Phanom	Thailand	Asia	ERS2693446	1819	5	7	3	Not performed	Not performed	Seng et al., 2023
DR80168A	34873_7#188	2018	Pus	human	Surin	Thailand	Asia	ERR6560344	493	89	7	2	Not performed	Not performed	Seng et al., 2023
DR40113A	34926_8#20	2017	Sputum	human	Nakhon Phanom	Thailand	Asia	ERS4387299	1777	13	7	5	Not performed	Not performed	Seng et al., 2023
DR50197A	34926_8#81	2018	Blood	human	Mukdahan	Thailand	Asia	ERR6595826	Novel	5	7	MINOR (7)	Not performed	Not performed	Seng et al., 2023
DR10081A	34956_7#123	2016	Blood	human	Udon Thani	Thailand	Asia	ERR6718020	519	7	7	MINOR (21)	Not performed	Not performed	Seng et al., 2023
DR10226A	34956_7#128	2018	Blood	human	Udon Thani	Thailand	Asia	ERR6718025	365	5	7	MINOR (22)	Not performed	Not performed	Seng et al., 2023
DR10102A	34956_7#146	2016	Blood	human	Udon Thani	Thailand	Asia	ERS4387181	177	16	7	4	Not performed	Not performed	Seng et al., 2023
DR20087A	34956_7#156	2017	Blood	human	Khon Kaen	Thailand	Asia	ERS4387263	365	5	7	MINOR (10)	Not performed	Not performed	Seng et al., 2023
DR20105A	34956_7#172	2018	Blood	human	Khon Kaen	Thailand	Asia	ERR6718069	171	1	7	1	Not performed	Not performed	Seng et al., 2023
DR30011A	34956_7#174	2016	Pus	human	Khon Kaen	Thailand	Asia	ERS4387275	365	5	7	4	Not performed	Not performed	Seng et al., 2023
DR10126A	34956_7#175	2016	Blood	human	Udon Thani	Thailand	Asia	ERS4387163	519	7	7	4	Not performed	Not performed	Seng et al., 2023
DR10173A	34956_7#42	2017	Sputum	human	Udon Thani	Thailand	Asia	ERR6717939	315	7	7	2	Not performed	Not performed	Seng et al., 2023
DR10176A	34956_7#46	2017	Body fluid	human	Udon Thani	Thailand	Asia	ERR6717943	519	7	7	1	Not performed	Not performed	Seng et al., 2023
DR10177A	34956_7#48	2017	Blood	human	Udon Thani	Thailand	Asia	ERR6717945	519	7	7	4	Not performed	Not performed	Seng et al., 2023
DR10185A	34956_7#55	2017	Blood	human	Udon Thani	Thailand	Asia	ERR6717952	519	7	7	2	Not performed	Not performed	Seng et al., 2023
DR10197A	34956_7#78	2017	Blood	human	Udon Thani	Thailand	Asia	ERS4387224	307	7	7	4	Not performed	Not performed	Seng et al., 2023
DR10142A	34956_7#8	2017	Blood	human	Udon Thani	Thailand	Asia	ERS4387189	519	7	7	4	Not performed	Not performed	Seng et al., 2023
DR10070A	27035_8#88	2016	Blood	human	Udon Thani	Thailand	Asia	ERS2693262	832	26	8	2	Not performed	Not performed	Seng et al., 2023
DR90071A	27045_8#128	2018	Blood	human	Sisaket	Thailand	Asia	ERS2693895	832	26	8	3	Not performed	Not performed	Seng et al., 2023
DR50224A	34926_8#134	2018	Pus	human	Mukdahan	Thailand	Asia	ERS4387474	832	26	8	3	Not performed	Not performed	Seng et al., 2023
DR10087A	34956_7#129	2016	Pus	human	Udon Thani	Thailand	Asia	ERS4387173	832	26	8	1	Not performed	Not performed	Seng et al., 2023
DR10148A	34956_7#15	2017	Blood	human	Udon Thani	Thailand	Asia	ERS4387193	832	26	8	MINOR (10)	Not performed	Not performed	Seng et al., 2023
DR10150A	34956_7#17	2017	Blood	human	Udon Thani	Thailand	Asia	ERS4387194	832	26	8	MINOR (23)	Not performed	Not performed	Seng et al., 2023
DR10160A	34956_7#25	2017	Blood	human	Udon Thani	Thailand	Asia	ERR6717922	832	26	8	2	Not performed	Not performed	Seng et al., 2023
DR70003A	27045_7#89	2017	Urine	human	Buriram	Thailand	Asia	ERS2693662	203	49	9	1	Performed	Not performed	Seng et al., 2023
DR90063A	27045_8#120	2017	Blood	human	Sisaket	Thailand	Asia	ERS2693887	203	49	9	1	Not performed	Not performed	Seng et al., 2023
DR80048A	27045_8#28	2017	Pus	human	Surin	Thailand	Asia	ERS2693795	203	49	9	1	Not performed	Not performed	Seng et al., 2023
DR90006A	27045_8#72	2017	Sputum	human	Sisaket	Thailand	Asia	ERS2693837	677	15	9	MINOR (25)	Performed	Not performed	Seng et al., 2023
DR50173A	34926_8#33	2018	Blood	human	Savannakhet	Laos	Asia	ERX6222258	288	92	9	MINOR (24)	Performed	Performed	Seng et al., 2023
DR60054A	27045_7#41	2017	Blood	human	Roi Et	Thailand	Asia	ERS2693614	205	5	10	2	Performed	Not performed	Seng et al., 2023
DR20062A	27097_8#3	2017	Pus	human	Khon Kaen	Thailand	Asia	ERS2693371	657	5	10	2	Performed	Not performed	Seng et al., 2023
DR80133A	34873_7#117	2018	Blood	human	Surin	Thailand	Asia	ERS4387648	Novel	86	10	2	Not performed	Not performed	Seng et al., 2023
DR50003A	34926_8#83	2017	Pus	human	Mukdahan	Thailand	Asia	ERR6595828	657	5	10	2	Performed	Performed	Seng et al., 2023
DR20007A	27035_8#144	2015	Sputum	human	Khon Kaen	Thailand	Asia	ERS2693320	1574	13	N/A	1	Not performed	Not performed	Seng et al., 2023
DR20011A	27035_8#148	2015	Blood	human	Khon Kaen	Thailand	Asia	ERS2693324	500	19	N/A	2	Not performed	Not performed	Seng et al., 2023
DR30020A	27035_8#15	2017	Blood	human	Khon Kaen	Thailand	Asia	ERS2693400	178	13	N/A	1	Not performed	Not performed	Seng et al., 2023
DR20024A	27035_8#161	2016	Blood	human	Khon Kaen	Thailand	Asia	ERS2693337	23	1	N/A	1	Not performed	Not performed	Seng et al., 2023
DR40021A	27035_8#18	2016	Blood	human	Nakhon Phanom	Thailand	Asia	ERS2693416	156	5	N/A	1	Not performed	Not performed	Seng et al., 2023
DR20047A	27035_8#180	2016	Blood	human	Khon Kaen	Thailand	Asia	ERS2693356	1809	19	N/A	2	Not performed	Not performed	Seng et al., 2023
DR20056A	27035_8#189	2016	Blood	human	Khon Kaen	Thailand	Asia	ERS2693365	654	2	N/A	2	Not performed	Not performed	Seng et al., 2023
DR20058A	27035_8#191	2016	Blood	human	Khon Kaen	Thailand	Asia	ERS2693367	1790	13	N/A	1	Not performed	Not performed	Seng et al., 2023
DR10021A	27035_8#42	2015	Body fluid	human	Udon Thani	Thailand	Asia	ERS2693216	10	1	N/A	1	Not performed	Not performed	Seng et al., 2023
DR10027A	27035_8#48	2015	Blood	human	Udon Thani	Thailand	Asia	ERS2693222	1789	13	N/A	1	Not performed	Not performed	Seng et al., 2023
DR10038A	27035_8#59	2016	Blood	human	Udon Thani	Thailand	Asia	ERS2693233	290	2	N/A	4	Not performed	Not performed	Seng et al., 2023
DR10039A	27035_8#60	2016	Blood	human	Udon Thani	Thailand	Asia	ERS2693234	290	2	N/A	4	Not performed	Not performed	Seng et al., 2023
DR10063A	27035_8#81	2016	Blood	human	Udon Thani	Thailand	Asia	ERS2693255	500	19	N/A	2	Not performed	Not performed	Seng et al., 2023
DR10065A	27035_8#83	2016	Blood	human	Udon Thani	Thailand	Asia	ERS2693257	70	2	N/A	1	Not performed	Not performed	Seng et al., 2023
DR10069A	27035_8#87	2016	Blood	human	Udon Thani	Thailand	Asia	ERS2693261	70	2	N/A	2	Not performed	Not performed	Seng et al., 2023
DR10094A	27035_8#99	2016	Blood	human	Udon Thani	Thailand	Asia	ERS2693274	70	2	N/A	1	Not performed	Not performed	Seng et al., 2023
DR70054A	27045_7#134	2017	Pus	human	Buriram	Thailand	Asia	ERS2693707	392	29	N/A	2	Not performed	Not performed	Seng et al., 2023
DR60009A	27045_7#14	2017	Blood	human	Roi Et	Thailand	Asia	ERS2693587	70	2	N/A	1	Not performed	Not performed	Seng et al., 2023
DR70061A	27045_7#141	2017	Blood	human	Buriram	Thailand	Asia	ERS2693714	307	1	N/A	1	Not performed	Not performed	Seng et al., 2023
DR70063A	27045_7#143	2017	Blood	human	Buriram	Thailand	Asia	ERS2693716	931	13	N/A	1	Not performed	Not performed	Seng et al., 2023
DR70083A	27045_7#163	2018	Pus	human	Buriram	Thailand	Asia	ERS2693736	1794	13	N/A	1	Not performed	Not performed	Seng et al., 2023
DR70089A	27045_7#169	2018	Pus	human	Buriram	Thailand	Asia	ERS2693742	1574	13	N/A	1	Not performed	Not performed	Seng et al., 2023
DR70093A	27045_7#173	2018	Blood	human	Buriram	Thailand	Asia	ERS2693746	84	2	N/A	1	Not performed	Not performed	Seng et al., 2023
DR60028A	27045_7#26	2017	Blood	human	Roi Et	Thailand	Asia	ERS2693599	289	2	N/A	1	Not performed	Not performed	Seng et al., 2023
DR50131A	27045_7#5	2017	Sputum	human	Mukdahan	Thailand	Asia	ERS2693578	1830	67	N/A	5	Not performed	Not performed	Seng et al., 2023
DR50136A	27045_7#6	2018	Blood	human	Mukdahan	Thailand	Asia	ERS2693579	1808	56	N/A	1	Not performed	Not performed	Seng et al., 2023
DR60090A	27045_7#67	2017	sputum	human	Roi Et	Thailand	Asia	ERS2693640	159	1	N/A	2	Not performed	Not performed	Seng et al., 2023
DR60093A	27045_7#70	2017	Blood	human	Roi Et	Thailand	Asia	ERS2693643	1853	57	N/A	1	Not performed	Not performed	Seng et al., 2023
DR70004A	27045_7#90	2017	Blood	human	Buriram	Thailand	Asia	ERS2693663	288	8	N/A	1	Not performed	Not performed	Seng et al., 2023
DR70015A	27045_7#99	2017	Blood	human	Buriram	Thailand	Asia	ERS2693672	1858	2	N/A	MINOR (14)	Not performed	Not performed	Seng et al., 2023
DR90044A	27045_8#104	2017	Blood	human	Sisaket	Thailand	Asia	ERS2693871	1811	8	N/A	1	Not performed	Not performed	Seng et al., 2023
DR90073A	27045_8#130	2018	Blood	human	Sisaket	Thailand	Asia	ERS2693897	1842	69	N/A	4	Not performed	Not performed	Seng et al., 2023
DR80037A	27045_8#18	2017	Pus	human	Surin	Thailand	Asia	ERS2693785	931	13	N/A	1	Not performed	Not performed	Seng et al., 2023
DR80022A	27045_8#3	2017	Blood	human	Surin	Thailand	Asia	ERS2693768	10	1	N/A	1	Not performed	Not performed	Seng et al., 2023
DR80052A	27045_8#31	2017	Blood	human	Surin	Thailand	Asia	ERS2693798	1860	70	N/A	1	Not performed	Not performed	Seng et al., 2023
DR80058A	27045_8#36	2017	Blood	human	Surin	Thailand	Asia	ERS2693801	658	19	N/A	2	Not performed	Not performed	Seng et al., 2023
DR80072A	27045_8#49	2017	Blood	human	Surin	Thailand	Asia	ERS2693814	288	8	N/A	3	Not performed	Not performed	Seng et al., 2023
DR80106A	27045_8#66	2018	Sputum	human	Surin	Thailand	Asia	ERS2693831	1109	71	N/A	3	Not performed	Not performed	Seng et al., 2023
DR90016A	27045_8#82	2017	Blood	human	Sisaket	Thailand	Asia	ERS2693847	178	13	N/A	1	Not performed	Not performed	Seng et al., 2023
DR40104A	27097_8#101	2017	Blood	human	Nakhon Phanom	Thailand	Asia	ERS2693479	392	29	N/A	2	Not performed	Not performed	Seng et al., 2023
DR40110A	27097_8#107	2017	Pus	human	Nakhon Phanom	Thailand	Asia	ERS2693485	48	3	N/A	2	Not performed	Not performed	Seng et al., 2023
DR40119A	27097_8#111	2017	Blood	human	Nakhon Phanom	Thailand	Asia	ERS2693490	1091	19	N/A	2	Not performed	Not performed	Seng et al., 2023
DR50024A	27097_8#130	2017	Pus	human	Mukdahan	Thailand	Asia	ERS2693509	178	13	N/A	1	Not performed	Not performed	Seng et al., 2023
DR50026A	27097_8#132	2017	Sputum	human	Mukdahan	Thailand	Asia	ERS2693511	58	16	N/A	1	Not performed	Not performed	Seng et al., 2023
DR50038A	27097_8#141	2017	Blood	human	Mukdahan	Thailand	Asia	ERS2693520	1532	78	N/A	2	Not performed	Not performed	Seng et al., 2023
DR50039A	27097_8#142	2017	Pus	human	Mukdahan	Thailand	Asia	ERS2693521	178	13	N/A	1	Not performed	Not performed	Seng et al., 2023
DR50043A	27097_8#144	2017	Pus	human	Mukdahan	Thailand	Asia	ERS2693523	1843	1	N/A	1	Not performed	Not performed	Seng et al., 2023
DR50054A	27097_8#152	2017	Sputum	human	Mukdahan	Thailand	Asia	ERS2693531	288	8	N/A	3	Not performed	Not performed	Seng et al., 2023
DR50098A	27097_8#181	2017	Blood	human	Mukdahan	Thailand	Asia	ERS2693562	56	3	N/A	1	Not performed	Not performed	Seng et al., 2023
DR50102A	27097_8#185	2017	Blood	human	Mukdahan	Thailand	Asia	ERS2693566	392	29	N/A	2	Not performed	Not performed	Seng et al., 2023
DR50108A	27097_8#189	2017	Pus	human	Mukdahan	Thailand	Asia	ERS2693570	48	80	N/A	2	Not performed	Not performed	Seng et al., 2023
DR30014A	27097_8#29	2016	Blood	human	Khon Kaen	Thailand	Asia	ERS2693398	1839	19	N/A	2	Not performed	Not performed	Seng et al., 2023
DR40032A	27097_8#49	2016	Blood	human	Nakhon Phanom	Thailand	Asia	ERS2693423	1102	83	N/A	2	Not performed	Not performed	Seng et al., 2023
DR40035A	27097_8#52	2016	Sputum	human	Nakhon Phanom	Thailand	Asia	ERS2693426	1834	13	N/A	1	Not performed	Not performed	Seng et al., 2023
DR40040A	27097_8#55	2016	Pus	human	Nakhon Phanom	Thailand	Asia	ERS2693430	392	29	N/A	2	Not performed	Not performed	Seng et al., 2023
DR40056A	27097_8#67	2016	Blood	human	Nakhon Phanom	Thailand	Asia	ERS2693443	677	84	N/A	4	Not performed	Not performed	Seng et al., 2023
DR40096A	27097_8#94	2017	Blood	human	Nakhon Phanom	Thailand	Asia	ERS2693471	392	29	N/A	2	Not performed	Not performed	Seng et al., 2023
DR60185A	34873_7#126	2018	Blood	human	Roi Et	Thailand	Asia	ERR6560283	526	1	N/A	1	Not performed	Not performed	Seng et al., 2023
DR70120A	34873_7#16	2018	Blood	human	Buriram	Thailand	Asia	ERS4387604	931	13	N/A	1	Not performed	Not performed	Seng et al., 2023
DR80162A	34873_7#175	2018	Blood	human	Surin	Thailand	Asia	ERR6560331	526	1	N/A	3	Not performed	Not performed	Seng et al., 2023
DR80167A	34873_7#186	2018	Sputum	human	Sisaket	Thailand	Asia	ERS4387690	32	2	N/A	2	Not performed	Not performed	Seng et al., 2023
DR80012A	34873_7#27	2017	Blood	human	Surin	Thailand	Asia	ERS4387610	1832	90	N/A	3	Not performed	Not performed	Seng et al., 2023
DR80093A	34873_7#53	2017	Blood	human	Surin	Thailand	Asia	ERS4387652	178	13	N/A	1	Not performed	Not performed	Seng et al., 2023
DR60172A	34873_7#99	2018	Blood	human	Roi Et	Thailand	Asia	ERS4387518	Novel	1	N/A	1	Not performed	Not performed	Seng et al., 2023
DR50050A	34926_8#100	2017	Blood	human	Mukdahan	Thailand	Asia	ERR6595845	1351	91	N/A	4	Not performed	Not performed	Seng et al., 2023
DR50073A	34926_8#108	2017	Blood	human	Savannakhet	Laos	Asia	ERS4387347	48	56	N/A	2	Not performed	Not performed	Seng et al., 2023
DR50145A	34926_8#169	2018	Pus	human	Savannakhet	Laos	Asia	ERX6222394	207	8	N/A	MINOR (7)	Not performed	Not performed	Seng et al., 2023
DR50151A	34926_8#182	2018	Sputum	human	Mukdahan	Thailand	Asia	ERR6595927	411	5	N/A	2	Not performed	Not performed	Seng et al., 2023
DR60111A	34926_8#191	2018	Pus	human	Roi Et	Thailand	Asia	ERS4387494	23	1	N/A	1	Not performed	Not performed	Seng et al., 2023
DR40138A	34926_8#41	2018	Blood	human	Nakhon Phanom	Thailand	Asia	ERR6595786	1364	93	N/A	1	Not performed	Not performed	Seng et al., 2023
DR50178A	34926_8#44	2018	Pus	human	Mukdahan	Thailand	Asia	ERS4387411	154	1	N/A	1	Not performed	Not performed	Seng et al., 2023
DR50188A	34926_8#63	2018	Blood	human	Mukdahan	Thailand	Asia	ERS4387421	538	1	N/A	1	Not performed	Not performed	Seng et al., 2023
DR50196A	34926_8#79	2018	Blood	human	Mukdahan	Thailand	Asia	ERS4387429	1853	57	N/A	4	Not performed	Not performed	Seng et al., 2023
DR50160A	34926_8#8	2018	Blood	human	Mukdahan	Thailand	Asia	ERS4387388	288	8	N/A	MINOR (7)	Not performed	Not performed	Seng et al., 2023
DR10219A	34956_7#114	2018	Blood	human	Udon Thani	Thailand	Asia	ERR6718011	931	13	N/A	1	Not performed	Not performed	Seng et al., 2023
DR10223A	34956_7#122	2018	Blood	human	Udon Thani	Thailand	Asia	ERR6718019	208	10	N/A	2	Not performed	Not performed	Seng et al., 2023
DR10225A	34956_7#126	2018	Blood	human	Udon Thani	Thailand	Asia	ERR6718023	23	1	N/A	2	Not performed	Not performed	Seng et al., 2023
DR10084A	34956_7#127	2016	Blood	human	Udon Thani	Thailand	Asia	ERS4387171	99	3	N/A	1	Not performed	Not performed	Seng et al., 2023
DR10228A	34956_7#132	2018	Blood	human	Udon Thani	Thailand	Asia	ERS4387251	500	19	N/A	2	Not performed	Not performed	Seng et al., 2023
DR10232A	34956_7#139	2018	Blood	human	Udon Thani	Thailand	Asia	ERS4387255	874	25	N/A	3	Not performed	Not performed	Seng et al., 2023
DR20089A	34956_7#160	2017	Blood	human	Khon Kaen	Thailand	Asia	ERS4387265	177	3	N/A	3	Not performed	Not performed	Seng et al., 2023
DR10130A	34956_7#180	2016	Blood	human	Udon Thani	Thailand	Asia	ERS4387165	505	3	N/A	2	Not performed	Not performed	Seng et al., 2023
DR30024A	34956_7#181	2017	Body fluid	human	Khon Kaen	Thailand	Asia	ERS4387279	70	2	N/A	MINOR (18)	Not performed	Not performed	Seng et al., 2023
DR10139A	34956_7#2	2017	Blood	human	Udon Thani	Thailand	Asia	ERR6717899	69	2	N/A	2	Not performed	Not performed	Seng et al., 2023
DR50002A	34956_7#20	2017	Blood	human	Mukdahan	Thailand	Asia	ERS4387329	58	16	N/A	1	Not performed	Not performed	Seng et al., 2023
DR10141A	34956_7#6	2017	Blood	human	Udon Thani	Thailand	Asia	ERR6717903	Novel	1	N/A	2	Not performed	Not performed	Seng et al., 2023
DR60165A	34956_7#62	2018	Sputum	human	Roi Et	Thailand	Asia	ERR6717959	70	2	N/A	2	Not performed	Not performed	Seng et al., 2023
DR10190A	34956_7#63	2017	Blood	human	Udon Thani	Thailand	Asia	ERR6717960	658	19	N/A	2	Not performed	Not performed	Seng et al., 2023
DR10203A	34956_7#88	2018	Pus	human	Udon Thani	Thailand	Asia	ERS4387229	1546	96	N/A	2	Not performed	Not performed	Seng et al., 2023
DR10205A	34956_7#92	2018	Pus	human	Udon Thani	Thailand	Asia	ERS4387231	500	19	N/A	2	Not performed	Not performed	Seng et al., 2023
DR10211A	34956_7#97	2018	Blood	human	Udon Thani	Thailand	Asia	ERR6717994	10	1	N/A	1	Not performed	Not performed	Seng et al., 2023
DR80176A	34957_1#11	2018	Sputum	human	Surin	Thailand	Asia	ERR6595948	180	21	N/A	2	Not performed	Not performed	Seng et al., 2023
DR80178A	34957_1#16	2018	Tissue	human	Surin	Thailand	Asia	ERR6595953	376	19	N/A	2	Not performed	Not performed	Seng et al., 2023
DR90041A	34957_1#27	2017	Sputum	human	Sisaket	Thailand	Asia	ERR6595964	174	8	N/A	2	Not performed	Not performed	Seng et al., 2023
DR90078A	34957_1#41	2018	Blood	human	Sisaket	Thailand	Asia	ERS4387718	392	29	N/A	2	Not performed	Not performed	Seng et al., 2023
DR90082A	34957_1#49	2018	Pus	human	Sisaket	Thailand	Asia	ERS4387722	Novel	99	N/A	1	Not performed	Not performed	Seng et al., 2023
DR90095A	34957_1#75	2018	Blood	human	Sisaket	Thailand	Asia	ERS4387700	Novel	100	N/A	2	Not performed	Not performed	Seng et al., 2023
DR90098A	34957_1#81	2018	Blood	human	Sisaket	Thailand	Asia	ERR6596018	520	1	N/A	1	Not performed	Not performed	Seng et al., 2023
DR90101A	34957_1#87	2018	Blood	human	Sisaket	Thailand	Asia	ERR6596024	930	13	N/A	1	Not performed	Not performed	Seng et al., 2023
MSHR5619	MSHR5619	2011	outgroup strain			Australia	Australasia	ERR298346	999	outgroup strain			Not performed	Not performed	Chewapreecha et al. Nat Microbiol 2017
N/A indicates the genomes in which bimABp genes are fragmented.
