# Supplementary material for: Genetic variation, structural analysis, and virulence implications of BimA and BimC in clinical isolates of Burkholderia pseudomallei in Thailand
Source: Sci Rep. 2024 Oct 23;14:24966. doi: 10.1038/s41598-024-74922-3 (PMC11499645; doi:10.1038/s41598-024-74922-3)
Supplement: Supplementary file 3 — Supplementary Material 3 [file 41598_2024_74922_MOESM3_ESM.xlsx]

## Sheet: BPSL0097
No.	Mutation	% Sequence identity to B. pseudomallei K96243	BimABp type 1 strain	BimA type 2 strains			BimA type 4 strains			BimA type 6 strains			BimA type 9 strains			BimA type 10 strains
			B. pseudomallei K96243	DR10025A	DR20021A	DR40130A	DR40111A	DR80025A	DR90085A	DR10008A	DR40025A	DR50053A	DR50173A	DR70003A	DR90006A	DR20062A	DR50003A	DR60054A
1	1delM	100	yes	no	no	no	no	no	no	no	no	no	no	no	no	no	no	no
2	1insM	99.12	no	yes	no	yes	no	no	no	yes	yes	yes	yes	no	yes	yes	yes	yes
3	M2L	99.12	no	yes	no	yes	no	no	no	yes	yes	yes	yes	no	yes	yes	yes	yes
4	1insM	98.25	no	no	yes	no	yes	yes	yes	no	no	no	no	no	no	no	no	no
5	M2L	98.25	no	no	yes	no	yes	yes	yes	no	no	no	no	no	no	no	no	no
6	T12A	98.25	no	no	yes	no	yes	yes	yes	no	no	no	no	no	no	no	no	no
7	1insM	98.25	no	no	no	no	no	no	no	no	no	no	no	yes	no	no	no	no
8	M2L	98.25	no	no	no	no	no	no	no	no	no	no	no	yes	no	no	no	no
9	A27V	98.25	no	no	no	no	no	no	no	no	no	no	no	yes	no	no	no	no

## Sheet: BPSS0015
No.	Mutation	% Sequence identity to K96243	BimABp type 1 strain	BimA type 2 strains			BimA type 4 strains			BimA type 6 strains			BimA type 9 strains			BimA type 10 strains
			B. pseudomallei K96243	DR10025A	DR20021A	DR40130A	DR40111A	DR80025A	DR90085A	DR10008A	DR40025A	DR50053A	DR50173A	DR70003A	DR90006A	DR20062A	DR50003A	DR60054A
1	none	100	yes	yes	no	yes	yes	yes	yes	yes	yes	yes	yes	N/A	yes	yes	yes	yes
2	M43T	99.44	no	no	yes	no	no	no	no	no	no	no	no	N/A	no	no	no	no

## Sheet: BPSS1494 (VirG)
No.	Mutation	% Sequence identity to K96243	BimABp type 1 strain	BimA type 2 strains			BimA type 4 strains			BimA type 6 strains			BimA type 9 strains			BimA type 10 strains
			B. pseudomallei K96243	DR10025A	DR20021A	DR40130A	DR40111A	DR80025A	DR90085A	DR10008A	DR40025A	DR50053A	DR50173A	DR70003A	DR90006A	DR20062A	DR50003A	DR60054A
1	none	100	yes	yes	yes	yes	yes	yes	yes	yes	yes	yes	no	no	yes	yes	yes	yes
2	A4V	99.25	no	no	no	no	no	no	no	no	no	no	yes	yes	no	no	no	no

## Sheet: BPSS1495 (VirA)
No.	Mutation	% Sequence identity to K96243	BimABp type 1 strain	BimA type 2 strains			BimA type 4 strains			BimA type 6 strains			BimA type 9 strains			BimA type 10 strains
			B. pseudomallei K96243	DR10025A	DR20021A	DR40130A	DR40111A	DR80025A	DR90085A	DR10008A	DR40025A	DR50053A	DR50173A	DR70003A	DR90006A	DR20062A	DR50003A	DR60054A
1	none	100	yes	no	no	no	no	no	no	no	no	no	no	no	no	no	no	no
2	A30D	99.84	no	yes	yes	yes	no	no	no	no	no	no	no	no	no	no	no	no
3	T217A	99.84	no	no	no	no	no	no	no	no	yes	yes	no	no	no	no	no	no
4	A30D	99.67	no	no	no	no	yes	yes	yes	no	no	no	no	no	no	yes	yes	yes
5	T217A	99.67	no	no	no	no	yes	yes	yes	no	no	no	no	no	no	yes	yes	yes
6	A30D	99.51	no	no	no	no	no	no	no	no	no	no	no	no	yes	no	no	no
7	T217A	99.51	no	no	no	no	no	no	no	no	no	no	no	no	yes	no	no	no
8	S518A	99.51	no	no	no	no	no	no	no	no	no	no	no	no	yes	no	no	no
9	A30D	99.35	no	no	no	no	no	no	no	no	no	no	no	yes	no	no	no	no
10	V582A	99.35	no	no	no	no	no	no	no	no	no	no	no	yes	no	no	no	no
11	F588L	99.35	no	no	no	no	no	no	no	no	no	no	no	yes	no	no	no	no
12	G600D	99.35	no	no	no	no	no	no	no	no	no	no	no	yes	no	no	no	no
13	R18C	99.35	no	no	no	no	no	no	no	yes	no	no	no	no	no	no	no	no
14	A30D	99.35	no	no	no	no	no	no	no	yes	no	no	no	no	no	no	no	no
15	T217A	99.35	no	no	no	no	no	no	no	yes	no	no	no	no	no	no	no	no
16	V582A	99.35	no	no	no	no	no	no	no	yes	no	no	no	no	no	no	no	no
17	A25T	99.02	no	no	no	no	no	no	no	no	no	no	yes	no	no	no	no	no
18	A30D	99.02	no	no	no	no	no	no	no	no	no	no	yes	no	no	no	no	no
19	T217A	99.02	no	no	no	no	no	no	no	no	no	no	yes	no	no	no	no	no
20	S518A	99.02	no	no	no	no	no	no	no	no	no	no	yes	no	no	no	no	no
21	V582A	99.02	no	no	no	no	no	no	no	no	no	no	yes	no	no	no	no	no
22	F588L	99.02	no	no	no	no	no	no	no	no	no	no	yes	no	no	no	no	no

## Sheet: BPSS1498 (Hcp-1)
No.	Mutation	% Sequence identity to K96243	BimABp type 1 strain	BimA type 2 strains			BimA type 4 strains			BimA type 6 strains			BimA type 9 strains			BimA type 10 strains
			B. pseudomallei K96243	DR10025A	DR20021A	DR40130A	DR40111A	DR80025A	DR90085A	DR10008A	DR40025A	DR50053A	DR50173A	DR70003A	DR90006A	DR20062A	DR50003A	DR60054A
1	none	100	yes	yes	yes	yes	yes	yes	yes	no	yes	yes	yes	yes	yes	yes	yes	yes
2	E16D	81.07	no	no	no	no	no	no	no	yes	no	no	no	no	no	no	no	no
3	E24D	81.07	no	no	no	no	no	no	no	yes	no	no	no	no	no	no	no	no
4	G28K	81.07	no	no	no	no	no	no	no	yes	no	no	no	no	no	no	no	no
5	H31Q	81.07	no	no	no	no	no	no	no	yes	no	no	no	no	no	no	no	no
6	L33I	81.07	no	no	no	no	no	no	no	yes	no	no	no	no	no	no	no	no
7	R44K	81.07	no	no	no	no	no	no	no	yes	no	no	no	no	no	no	no	no
8	T50S	81.07	no	no	no	no	no	no	no	yes	no	no	no	no	no	no	no	no
9	L61V	81.07	no	no	no	no	no	no	no	yes	no	no	no	no	no	no	no	no
10	E84V	81.07	no	no	no	no	no	no	no	yes	no	no	no	no	no	no	no	no
11	H90Y	81.07	no	no	no	no	no	no	no	yes	no	no	no	no	no	no	no	no
12	T94P	81.07	no	no	no	no	no	no	no	yes	no	no	no	no	no	no	no	no
13	T95G	81.07	no	no	no	no	no	no	no	yes	no	no	no	no	no	no	no	no
14	96_97delTT	81.07	no	no	no	no	no	no	no	yes	no	no	no	no	no	no	no	no
15	D100G	81.07	no	no	no	no	no	no	no	yes	no	no	no	no	no	no	no	no
16	L105I	81.07	no	no	no	no	no	no	no	yes	no	no	no	no	no	no	no	no
17	E106Y	81.07	no	no	no	no	no	no	no	yes	no	no	no	no	no	no	no	no
18	T107K	81.07	no	no	no	no	no	no	no	yes	no	no	no	no	no	no	no	no
19	K109T	81.07	no	no	no	no	no	no	no	yes	no	no	no	no	no	no	no	no
20	K112S	81.07	no	no	no	no	no	no	no	yes	no	no	no	no	no	no	no	no
21	T116V	81.07	no	no	no	no	no	no	no	yes	no	no	no	no	no	no	no	no
22	D128I	81.07	no	no	no	no	no	no	no	yes	no	no	no	no	no	no	no	no
23	S130N	81.07	no	no	no	no	no	no	no	yes	no	no	no	no	no	no	no	no
24	N131G	81.07	no	no	no	no	no	no	no	yes	no	no	no	no	no	no	no	no
25	I141L	81.07	no	no	no	no	no	no	no	yes	no	no	no	no	no	no	no	no
26	K145T	81.07	no	no	no	no	no	no	no	yes	no	no	no	no	no	no	no	no
27	T147A	81.07	no	no	no	no	no	no	no	yes	no	no	no	no	no	no	no	no
28	A156H	81.07	no	no	no	no	no	no	no	yes	no	no	no	no	no	no	no	no
29	A161V	81.07	no	no	no	no	no	no	no	yes	no	no	no	no	no	no	no	no
30	A163E	81.07	no	no	no	no	no	no	no	yes	no	no	no	no	no	no	no	no
31	N165R	81.07	no	no	no	no	no	no	no	yes	no	no	no	no	no	no	no	no

## Sheet: BPSS1818
No.	Mutation	% Sequence identity to K96243	BimABp type 1 strain	BimA type 2 strains			BimA type 4 strains			BimA type 6 strains			BimA type 9 strains			BimA type 10 strains
			B. pseudomallei K96243	DR10025A	DR20021A	DR40130A	DR40111A	DR80025A	DR90085A	DR10008A	DR40025A	DR50053A	DR50173A	DR70003A	DR90006A	DR20062A	DR50003A	DR60054A
1	none	100	yes	yes	yes	yes	no	yes	yes	yes	yes	yes	yes	yes	yes	yes	yes	yes
2	V95A	99.54	no	no	no	no	yes	no	no	no	no	no	no	no	no	no	no	no

## Sheet: BPSS1860
No.	Mutation	% Sequence identity to K96243	BimABp type 1 strain	BimA type 2 strains			BimA type 4 strains			BimA type 6 strains			BimA type 9 strains			BimA type 10 strains
			B. pseudomallei K96243	DR10025A	DR20021A	DR40130A	DR40111A	DR80025A	DR90085A	DR10008A	DR40025A	DR50053A	DR50173A	DR70003A	DR90006A	DR20062A	DR50003A	DR60054A
1	1_5delMRRIE	100	yes	no	no	no	no	no	no	no	no	no	no	no	no	no	no	no
2	1_5insMRRIE	99.75	no	yes	yes	yes	yes	no	yes	no	yes	yes	no	yes	no	yes	yes	yes
3	M6L	99.75	no	yes	yes	yes	yes	no	yes	no	yes	yes	no	yes	no	yes	yes	yes
4	1_5insMRRIE	99.49	no	no	no	no	no	no	no	no	no	no	no	no	yes	no	no	no
5	M6L	99.49	no	no	no	no	no	no	no	no	no	no	no	no	yes	no	no	no
6	T343A	99.49	no	no	no	no	no	no	no	no	no	no	no	no	yes	no	no	no
7	1_5insMRRIE	98.99	no	no	no	no	no	yes	no	yes	no	no	no	no	no	no	no	no
8	M6L	98.99	no	no	no	no	no	yes	no	yes	no	no	no	no	no	no	no	no
9	K75Q	98.99	no	no	no	no	no	yes	no	yes	no	no	no	no	no	no	no	no
10	D207N	98.99	no	no	no	no	no	yes	no	yes	no	no	no	no	no	no	no	no
11	T343A	98.99	no	no	no	no	no	yes	no	yes	no	no	no	no	no	no	no	no
12	1_5insMRRIE	98.48	no	no	no	no	no	no	no	no	no	no	yes	no	no	no	no	no
13	M6L	98.48	no	no	no	no	no	no	no	no	no	no	yes	no	no	no	no	no
14	95_97delAGG	98.48	no	no	no	no	no	no	no	no	no	no	yes	no	no	no	no	no
15	P165L	98.48	no	no	no	no	no	no	no	no	no	no	yes	no	no	no	no	no
16	T343A	98.48	no	no	no	no	no	no	no	no	no	no	yes	no	no	no	no	no
