# Supplementary material for: Genetic variation, structural analysis, and virulence implications of BimA and BimC in clinical isolates of Burkholderia pseudomallei in Thailand
Source: Sci Rep. 2024 Oct 23;14:24966. doi: 10.1038/s41598-024-74922-3 (PMC11499645; doi:10.1038/s41598-024-74922-3)
Supplement: Supplementary file 4 — Supplementary Material 4 [file 41598_2024_74922_MOESM4_ESM.txt]

>BimABp type 1
MHAKASSSHAPDAPKPSSIATTLCRALASLSLGLSMDAEANPPEPPGGTNIPVPPPMPGGGANIPVPPPMPGGGANIPPPPPPPGGIGGATPSPPPLTPVNGNPGASTPTKTGLLKTLNRLSAELQNNPRVTEDVVDNVDAVIRNAVNLAPDANGDFSGRSAMPIEMAANAALRSLKKNPGDAGHAAPAYLPAERIGQLREKVRRTIEALESNRPPKPQPRSTPPQSTPPKPTQHPTAPNPNVPDASTPDASTPDASTPDASTPDASTPSRPAPAPRAGTGAPAASAATRAPAFANRVRKPNPAMPAASSHAIASDFASSNAFAIGDDSTAVGAQAIAFSEQSIAIGSRAIAAGARSIAVGTDATAAAPDSVALGSGSIAEREGTVSVGRDGHERQITHVASGTEPTDAVNVTQLRAAMSNANAYTNQRIGDLQQSITDTARDAYSGVAAATALTMIPDVDRDKRVSIGVGGAVYKGHRAVALGGTARINENLKVRAGVAMSAGGNAVGIGMSWQW
>BimABp type 2
MHAKASSSHAPDAPKPSSIATTLCRALASLSLGLSMDAEANPPEPPGGTNIPVPPPMPGGGANIPVPPPMPGGGANIPPPPPPPGGIGGATPSPPPLTPVNGNPGASTPTKTGLLKTLNRLSAELQNNPRVTEDVVDNVDAVIRNAVNLAPDANGDFSGRSAMPIEMAANAALRALKKNPGDAGHAAPAYLPAERIGQLREKVRRTIEALESNRPPKPQPRSTPPQSTPPKPTQHPTAPNPNVPDASTPDASTPDASAPDASTPDASTPSRPAPAPRAGTGAPAASAATRAPAFANRVRKPNPAMPAASSHAIASDFASSNAFAIGDDSTAVGAQAIAFSEQSIAIGSRAIAAGARSIAVGTDAIAAAPDSVALGSGSIAEREGTVSVGRDGHERQITHVASGTEPTDAVNVTQLRAAMSNANAYTNQRIGDLQQSITDTARDAYSGVAAATALTMIPDVDRDKRVSIGVGGAVYKGHRAVALGGTARINENLKVRAGVAMSAGGNAVGIGMSWQW
>BimABp type 3
MHAKASSSHAPDAPKPSSIATTLCRALASLSLGLSMDAEANPPEPPGGTNIPVPPPMPGGGANIPVPPPMPGGGANIPPPPPPPGGIGGATPSPPPLTPVNGNPGASTPTKTGLLKTLNRLSAELQNNPRVTEDVVDNVDAVIRNAVNLAPDANGDFSGRSAMPIEMAANAALRSLKKNPGDAGHAAPAYLPAERIGQLREKVRRTIEALESNRPPKPQPRSTPPQSTPPKPTQHPTAPNPNAPDASTPDASTPDASTPDASTPDASAPSRPAPAPRAGTGAPAASAATRAPAFANRVRKPNPAMPAASSHAIASDFASSNAFAIGDDSTAVGAQAIAFSEQSIAIGSRAIAAGARSIAVGTDATAAAPDSVALGSGSIAEREGTVSVGRDGHERQITHVASGTEPTDAVNVTQLRAAMSNANAYTNQRIGDLQQSITDTARDAYSGVAAATALTMIPDVDRDKRVSIGVGGAVYKGHRAVALGGTARINENLKVRAGVAMSAGGNAVGIGMSWQW
>BimABp type 4
MHAKASSSHAPDAPKPSSIATTLCRALASLSLGLSMDAEANPPEPPGGTNIPVPPPMPGGGANIPVPPPMPGGGANIPPPPPPPGGIGGATPSPPPLTPVNGNPGASTPTKTGLLKTLNRLSAELQNNPRVTEDVVDNVDAVIRNAVNLAPDANGDFSGRSAMPIEMAANAALRSLKKNPGDAGHAAPAYLPAERIGQLREKVRRTIEALESNRPPKPQPRSTPPQSTPPKPTQHPTAPNPNVPDASTPDASTPDASTPDASTPDASTPDASTPSRPAPAPRAGTGAPAASAATRAPAFANRVRKPNPAMPAASSHAIASDFASSNAFAIGDDSTAVGAQAIAFSEQSIAIGSRAIAAGARSIAVGTDATAAAPDSVALGSGSIAEREGTVSVGRDGHERQITHVASGTEPTDAVNVTQLRAAMSNANAYTNQRIGDLQQSITDTARDAYSGVAAATALTMIPDVDRDKRVSIGVGGAVYKGHRAVALGGTARINENLKVRAGVAMSAGGNAVGIGMSWQW
>BimABp type 5
MHAKASSSHAPDAPKPSSIATTLCRALASLSLGLSMDAEANPPEPPGGTNIPVPPPMPGGGANIPVPPPMPGGGANIPPPPPPPGGIGGATPSPPPLTPVNGNPGASTPTKTGLLKTLNRLSAELQNNPRVTEDVVDNVDAVIRNAVNLAPDANGDFSGRSAMPIEMAANAALRSLKKNPGDAGHAAPAYLPAERIGQLREKVRRTIEALESNRPPKPQPRSTPPQSTPPKPTQHPTAPNPNAPGASTPDASTPDASTPDASTPDASAPSRPAPAPRAGTGAPAASAATRAPAFANRVRKPNPAMPAASSHAIASDFASSNAFAIGDDSTAVGAQAIAFSEQSIAIGSRAIAAGARSIAVGTDATAAAPDSVALGSGSIAEREGTVSVGRDGHERQITHVASGTEPTDAVNVTQLRAAMSNANAYTNQRIGDLQQSITDTARDAYSGVAAATALTMIPDVDRDKRVSIGVGGAVYKGHRAVALGGTARINENLKVRAGVAMSAGGNAVGIGMSWQW
>BimABp type 6
MHAKASSSHAPDAPKPSSIATTLCRALASLSLGLSMDAEANPPEPPGGTNIPVPPPMPGGGANIPVPPPMPGGGANIPPPPPPPGGIGGATPSPPPLTPVNGNPGASTPTKTGLLKTLNRLSAELQNNPRVTEDVVDNVDAVIRNAVNLAPDANGDFSGRSAMPIEMAANAALRALKKNPGDAGHAAPAYLPAERIGQLREKVRSTIEALESNRPPKPQPRSTPPQSTPPKPTQHPTAPNPNAPDASTPDASTPDASAPDASAPDASAPDASTPDASTPSRPAPAPRAGTGAPAASAATRAPAFANRVRKPNPAMPAASSHAIASDFASSNAFAIGDDSTAVGAQAIAFSEQSIAIGSRAIAAGARSIAVGTDATAAAPDSVALGSGSIAEREGTVSVGRDGHERQITHVASGTEPTDAVNVTQLRAAMSNANAYTNQRIGDLQQSITDTARDAYSGVAAATALTMIPDVDRDKRVSIGVGGAVYKGHRAVALGGTARINENLKVRAGVAMSAGGNAVGIGMSWQW
>BimABp type 7
MHAKASSSHAPDAPKPSSIATTLCRALASLSLGLSMDAEANPPEPPGGTNIPVPPPMPGGGANIPVPPPMPGGGANIPPPPPPPGGIGGATPSPPPLTPVNGNPGASTPTKTGLLKTLNRLSAELQNNPRVTEDVVDNVDAVIRNAVNLAPDANGDFSGRSAMPIEMAANAALRSLKKNPGDAGHAAPAYLPAERIGQLREKVRRTIEALESNRPPKPQPRSTPPQSTPPKPTQHPTAPNPNAPGASTPDASTPDASTPDASAPDASAPSRPAPAPRAGTGAPAASAATRAPAFANRVRKPNPAMPAASSHAIASDFASSNAFAIGDDSTAVGAQAIAFSEQSIAIGSRAIAAGARSIAVGTDATAAAPDSVALGSGSIAEREGTVSVGRDGHERQITHVASGTEPTDAVNVTQLRAAMSNANAYTNQRIGDLQQSITDTARDAYSGVAAATALTMIPDVDRDKRVSIGVGGAVYKGHRAVALGGTARINENLKVRAGVAMSAGGNAVGIGMSWQW
>BimABp type 8
MHAKASSSHAPDAPKPSSIATTLCRALASLSLGLSMDAEANPPEPPGGTNIPVPPPMPGGGANIPVPPPMPGGGANIPPPPPPPGGIGGATPSPPPLTPVNGNPGASTPTKTGLLKTLNRLSAELQNNPRVTEDVVDNVDAVIRNAVNLAPDANGDFSGRSAMPIEMAANAALRALKKNPGDAGHAAPAYLPAERIGQLREKVRRTIEALESNRPPKPQPRSTPPQSTPPKPTQHPTAPNPNAPGASTPDASTPDASTPDASAPDASAPSRPAPAPRAGTGAPAASAATRAPAFANRVRKPNPAMPAASSHAIASDFASSNAFAIGDDSTAVGAQAIAFSEQSIAIGSRAIAAGARSIAVGTDATAAAPDSVALGSGSIAEREGTVSVGRDGHERQITHVASGTEPTDAVNVTQLRAAMSNANAYTNQRIGDLQQSITDTARDAYSGVAAATALTMIPDVDRDKRVSIGVGGAVYKGHRAVALGGTARINENLKVRAGVAMSAGGNAVGIGMSWQW
>BimABp type 9
MHAKASSSHAPDAPKPSSIATTLCRALASLSLGLSMDAEANPPEPPGGTNIPVPPPMPGGGANIPVPPPMPGGGANIPPPPPPPGGIGGATPSPPPLTPVNGNPGASTPTKTGLLKTLNRLSAELQNNPRVTEDVVDNVDAVIRNAVNLAPDANGDFSGRSAMPIEMAANAALRSLKKNPGDAGHAAPAYLPAERIGQLREKVRRTIEALESNRPPKPQPRSTPPQSTPPKPTQHPTAPNPNAPDASTPDASTPDASTPDASTPDASTPDASAPSRPAPAPRAGTGAPAASAATRAPAFANRVRKPNPAMPAASSHAIASDFASSNAFAIGDDSTAVGAQAIAFSEQSIAIGSRAIAAGARSIAVGTDATAAAPDSVALGSGSIAEREGTVSVGRDGHERQITHVASGTEPTDAVNVTQLRAAMSNANAYTNQRIGDLQQSITDTARDAYSGVAAATALTMIPDVDRDKRVSIGVGGAVYKGHRAVALGGTARINENLKVRTGVAMSAGGNAVGIGMSWQW
>BimABp type 10
MHAKASSSHAPDAPKPSSIATTLCRALASLSLGLSMDAEANPPEPPGGTNIPVPPPMPGGGANIPVPPPMPGGGANIPPPPPPPGGIGGATPSPPPLTPVNGNPGASTPTKTGLLKTLNRLSAELQNNPRVTEDVVDNVDAVIRNAVNLAPDANGDFSGRSAMPIEMAANAALRSLKKNPGDAGHAAPAYLPAERIGQLREKVRRTIEALESNRPPKPQPRSTPPQSTPPKPTQHPTAPNPNAPDASTPDASTPDASTPDASTPDASAPSRPAPAPRAGTGAPAASAATRAPAFANRVRKPNPAMPAASSHAIASDFASSNAFAIGDDSTAVGAQAIAFSEQSIAIGSRAIAAGARSIAVGTDATAAAPDSVALGSGSIAEREGTVSVGRDGHERQITHVASGTEPTDAVNVTQLRAAMSNANAYTNQRIGDLQQSITDTARDAYSGVAAATALTMIPDVDRDKRVSIGVGGAVYKGHRAVALGGTARINENLKVRAGVAMSVGGNAVGIGMSWQW
>BimA B.mallei-like MSHR668
MVLYIRMKYHRFPRSHAQQDTGRAASTVPFQRFAHLLCSSIAPLALGFSTDALAIEQAESTAFNAVIDQIKKGDFKLKPVGDRTLPNKVPPPPPPPPSTTTPPPPPPPPPPPPSTTPPPPPPPSTTPSPPPPTTTPPTRTTPSTTTPTPSMHPIQPTQLPSIPNATPTSGSATNVTINFNSTGASAMGTNSIALDFHARAKDSDSLASGRLAHASGPRSTAIGAEANASGQNTVALGAGSIADRNNTVSVGRHGDERQIVHVAAGTQATDAVNVGQLNLAMSNANAYTNQRIGDLQQSITDTARDAYSGVAAATALTMIPDVDRDKRVSIGVGGAVYKGHRAVALGGTARINENLKVRAGVAMSAGGNAVGIGMSWQW
