# Supplementary material for: Genetic variation, structural analysis, and virulence implications of BimA and BimC in clinical isolates of Burkholderia pseudomallei in Thailand
Source: Sci Rep. 2024 Oct 23;14:24966. doi: 10.1038/s41598-024-74922-3 (PMC11499645; doi:10.1038/s41598-024-74922-3)
Supplement: Supplementary file 5 — Supplementary Material 5 [file 41598_2024_74922_MOESM5_ESM.txt]

>BimC type 1
MPAAPTGTHAGSPAHIQAPTHARGFAPPADIPTWSGTEGVRFDFNDGCRVLLPDGDWTVRLSDMHTDTPLFDAQIGAGIVTSTRRHFVPFQIEIDSGEKRVFKHQFDAHGKPVLIQFEAGRLGEALGWFGYAVKFQRRHRCRLTCAMPAPLIALLKPGYPDIEFVTPELVKPECYYATYRLGRFTGDEARAYQPSAPQLVGVHRSAAYMLGVDPREAPPRIELADDSRPLAGRYVCIAAQSALRCARWERPGGWRQVQRFLTAAGYRIVCVDSPSPDVADESSALAQVAHVLPPDTPWTERARWLRHAACLIGVPGDLAWLAWAVGAPVVLISGFTHPVSEFDTPYRVINFHACNSCWNDASANFDDADASACPRHAGTLRQFECARLVSYAQVKHAAVRLLEACAPPRSPDQAHAFLD
>BimC type 2
MPAAPTGTHAGSPAHIQAPTHARGFAPPADIPTWSGTEGVRFDFNDGCRVLLPDGDWTVRLSDMHTDTPLFDAQIGAGIVTSTRRHFVPFQIEIDSGEKRVFKHQFDAHGKPVLIQFEAGRLGEALGWFGYAVKFQRQHRCRLTCAMPAPLIALLKPGYPDIEFVTPELVKPECYYATYRLGRFTGDEARAYQPSAPQLVGVHRSAAYMLGVDPREAPPRIELADDSRPLAGRYVCIAAQSALRCARWERPGGWRQVQRFLTAAGYRIVCVDSPSPDVADESSALAQVAHVLPPDTPWTERARWLRHAACLIGVPGDLAWLAWAVGAPVVLISGFTHPVSEFDTPYRVINFHACNSCWNDASANFDDADASACPRHAGTLRQFECARLVSYAQVKHAAVRLLEACAPPRSPAQAHAFLD
>BimC type 3
MPAAPTGTHAGSPAHIQAPTHARGFAPPADIPTWSGTEGVRFDFNDGCRVLLPDGDWTVRLSDMHTDTPLFDAQIGAGIVTSTRRHFVPFQIEIDSGEKRVFKHQFDAHGKPVLIQFEAGRLGEALGWFGYAVKFQRQHRCRLTCAMPAPLIALLKPGYPDIEFVTPELVKPECYYATYRLGRFTGDEACAYQPSAPQLVGVHRSAAYMLGVDPREAPPRIELADDSRPLAGRYVCIAAQSALRCARWERPGGWRQVQRFLTAAGYRIVCVDSPSPDVADESSALAQVAHVLPPDTPWTERARWLRHAACLIGVPGDLAWLAWAVGAPVVLISGFTHPVSEFDTPYRVINFHACNSCWNDASANFDDADASACPRHAGTLRQFECARLVSYAQVKHAAVRLLEACAPPRSPDQAHAFLD
>BimC type 4
MPAAPTGTHAGSPAHIQAPTHARGFAPPADIPTWSGTEGVRFDFNDGCRVLLPDGDWTVRLSDMHTDTPLFDAQIGAGIVTSTRRHFVPFQIEIDSGEKRVFKHQFDAHGKPVLIQFEAGRLGEALGWFGYAVKFQRRHRCRLTCAMPAPLIALLKPGYPDIEFVTPELVKPECYYATYRLGRFTGDEARAYQPSAPQLVGVHRSAAYMLGVDPREAPPRIELADDSRPLAGRYVCIAAQSALRCARWERPGGWRQVQRFLTAAGYRIVCVDSPSPDVADESSALAQVAHVLPPDTPWTERARWLRHAACLIGVPGDLAWLAWAVGAPVVLISGFTHPVSEFDTPYRVINFHACNSCWNDASANFDDADASACPRHAGTLRQFECARLVSYAQVKHAAVRLLEACAPHRSPDQAHAFLD
>BimC type 5
MPAAPTGTHAGSPAHIQAPTHARGFAPPADIPTWSGTEGVRFDFNDGCRVLLPDGDWTVRLSDMHTDTPLFDAQIGAGIVTSTRRHFVPFQIEIDSGEKRVFKHQFDAHGKPVLIQFEAGRLGEALGWFGYAVKFQRQHRCRLTCAMPAPLIALLKPGYPDIEFVTPELVKPECYYATYRLGRFTGDEARAYQPSAPQLVGVHRSAAYMLGVDPREAPPRIELADDSRPLAGRYVCIAAQSALRCARWERPGGWRQVQRFLTAAGYRIVCVDSPSPDVADESSALAQVAHVLPPDTPWTERARWLRHAACLIGVPGDLAWLAWAVGAPVVLISGFTHPVSEFDTPYRVINFHACNSCWNDASANFDDADASACPRHAGTLRQFECARLVSYAQVKHAAVRLLEACAPPRSPAQAHAFPD
